# Supplementary material for: Calcium signals are necessary to establish auxin transporter polarity in a plant stem cell niche
Source: Nat Commun. 2019 Feb 13;10:726. doi: 10.1038/s41467-019-08575-6 (PMC6374474; doi:10.1038/s41467-019-08575-6)
Supplement: Supplementary file 16 — Source Data [file 41467_2019_8575_MOESM16_ESM.xlsx]

## Sheet: Fig S1
Source data Supplementary Figure 1 Cell division rates of the samples during 12h of growth under LaCl3 and BAPTA treatments.
a Mock vs. LaCl3
sample name	divided cell number	total cell number	percentage (%)		sample name	divided cell number	total cell number	percentage (%)
mock_1	40	328	12.1951		LaCl3_1	12	315	3.80952
mock_2	9	291	3.09278		LaCl3_2	5	290	1.72414
mock_3	22	279	7.8853		LaCl3_3	21	270	7.77778
mock_4	46	290	15.8621		LaCl3_4	19	343	5.53936
mock_5	21	335	6.26866		LaCl3_5	5	334	1.49701
mock_6	15	298	5.03356		LaCl3_6	14	335	4.1791
mock_7	9	337	2.67062		LaCl3_7	13	272	4.77941
mock_8	25	250	10		LaCl3_8	5	242	2.06612
mock_9	24	236	10.1695		LaCl3_9	6	265	2.26415
mock_10	30	290	10.3448		LaCl3_10	8	349	2.29226
mean			8.35224					3.59289
Std. Error of Mean			1.31					0.65
b Mock vs. BAPTA
sample name	divided cell number	total cell number	percentage (%)		sample name	divided cell number	total cell number	percentage (%)
mock_1	35	310	11.2903		BAPTA_1	16	300	5.33333
mock_2	54	300	18		BAPTA_2	12	363	3.30579
mock_3	41	350	11.7143		BAPTA_3	7	295	2.37288
mock_4	30	311	9.6463		BAPTA_4	3	340	0.882353
mock_5	28	290	9.65517		BAPTA_5	4	340	1.17647
mock_6	15	260	5.76923		BAPTA_6	4	318	1.25786
					BAPTA_7	4	290	1.37931
					BAPTA_8	1	270	0.37037
					BAPTA_9	4	300	1.33333
					BAPTA_10	3	317	0.946372
mean			11.0126					1.83581
Std. Error of Mean			1.64					0.47

## Sheet: Fig S4
Source data Supplementary Figure 4
c. PIN1 -GFP polarity estimation in response to laser-induced mechanical perturbation in the meristems pretreatd with 5mM LaCl3
				Treated (n= 101 cells in total)			Mock(n=112 cells in total)
				IM1 (35 cells)	IM2(26 cells)	IM3(40 cells)	IM1(30 cells)	IM2(42 cells)	IM3(40 cells)
		1	Maximum PIN1 GFP fluorescence intensity on the membrane next to the wall away from the wound	1	2	1	22	32	29
		2	Maximum PIN1 GFP fluorescence intensity on lateral membranes	24	17	29	3	5	6
		3	UniformPIN1 GFP fluorescence intensity	6	4	8	4	5	5
		4	Maximum PIN1 GFP fluorescence intensity on the membrane next to the wall towards the wound	4	3	6	1	0	0

## Sheet: Fig S5
Source data Supplementary Figure 5. Quantitative analysis of two different spontaneous Ca2+ signals.
a-d oscillation data																								bad regular peaks						bad regular peaks
5s per scan						5s per scan						5s per scan						5s per scan						5s per scan						5s per scan						5s per scan						5s per scan						5s per scan
Frame number	SAM ROI Intensity	Background ROI intensity	S-B	(I-I0)/I0		Frame number	SAM ROI Intensity	Background ROI intensity	S-B	(I-I0)/I0		Frame number	SAM ROI Intensity	Background ROI intensity	S-B	(I-I0)/I0		Frame number	SAM ROI Intensity	Background ROI intensity	S-B	(I-I0)/I0		Frame number	SAM ROI Intensity	Background ROI intensity	S-B	(I-I0)/I0		Frame number	SAM ROI Intensity	Background ROI intensity	S-B	(I-I0)/I0		Frame number	SAM ROI Intensity	Background ROI intensity	S-B	(I-I0)/I0		Frame number	SAM ROI Intensity	Background ROI intensity	S-B	(I-I0)/I0		Frame number	SAM ROI Intensity
excised_sample_1			5744.85			excised_sample_2			9502.29			excised_sample_3			9890.89			excised_sample_4			1268.54			excised_sample_5						excised_sample_6			6513.02			excised_sample_7			3764.49			excised_sample_8			14.7748			excised_sample_9
1	7037.41	1086.44	5950.97	0.0358779		1	11020.7	1388.88	9631.83	0.013632		1	11410.3	1657.04	9753.27	-0.0139126		1	1677.23	378.772	1298.45	0.0235814		1	6749.1	1103.54	5645.56	0.0269793		1	7768.46	1360.39	6408.08	-0.016113		1	5027.44	1199.64	3827.8	0.0168174		1	17.793	2.775	15.018	0.0167908		1	7.315
2	6951.54	1080.77	5870.77	0.0219184		2	10645	1365.19	9279.82	-0.023412		2	11473.6	1668.89	9804.72	-0.00871095		2	1648.02	377.076	1270.95	0.00189746		2	6557.22	1119.8	5437.42	-0.0108827		2	7719.06	1399.16	6319.9	-0.029652		2	5043.02	1151.76	3891.25	0.0336731		2	17.803	2.922	14.881	0.00751523		2	7.813
3	6861.91	1191.24	5670.67	-0.0129123		3	10953.1	1390.55	9562.52	0.00633847		3	11214.6	1627.36	9587.2	-0.0307027		3	1636.01	380.621	1255.39	-0.0103639		3	6758.3	1238.62	5519.68	0.00408059		3	7756.08	1376.57	6379.5	-0.0204999		3	5067.23	1244.48	3822.74	0.0154746		3	17.676	2.905	14.771	6.77048e-05		3	7.563
4	6787.31	1100.97	5686.34	-0.0101858		4	10806.5	1378.02	9428.47	-0.00776907		4	11571.8	1601.52	9970.28	0.0080281		4	1636.31	384.178	1252.13	-0.0129346		4	6671.52	1129.72	5541.8	0.0081046		4	7975.38	1354.22	6621.16	0.016604		4	4899.5	1244.52	3654.98	-0.0290905		4	17.454	2.902	14.552	-0.0147596		4	7.142
5	6629.55	1084.03	5545.52	-0.0346978		5	10965.1	1356.33	9608.82	0.0112107		5	11939.8	1600.81	10338.9	0.0453008		5	1652.24	386.445	1265.79	-0.00216548		5	6479.34	1137.56	5341.77	-0.028282		5	8136.13	1299.66	6836.47	0.0496619		5	4812.65	1186.98	3625.67	-0.0368751		5	17.631	2.979	14.652	-0.00798917		5	7.612
6	6540.96	1112.02	5428.94	-0.0549913		6	10867.4	1334.85	9532.52	0.00318113		6	12017.3	1640.09	10377.3	0.0491739		6	1624.77	393.476	1231.29	-0.0293613		6	6565.77	1162.59	5403.18	-0.0171118		6	6795.19	1348.82	5446.38	-0.16377		6	4804.34	1157.38	3646.96	-0.031221		6	17.598	2.654	14.944	0.0117806		6	7.116
7	6556.85	1070.97	5485.88	-0.0450786		7	10956.5	1370.15	9586.4	0.00885134		7	12198.7	1641.59	10557.1	0.067356		7	2338.38	1271.69	1066.68	-0.159125		7	6808.1	1165.4	5642.7	0.0264592		7	7106.37	1340.93	5765.44	-0.114783		7	4757.46	1231.6	3525.87	-0.0633884		7	17.246	2.611	14.635	-0.00914015		7	7.457
8	6563.91	1096.59	5467.32	-0.04831		8	10800.6	1380.42	9420.23	-0.00863602		8	12287.7	1585.12	10702.6	0.0820656		8	2369.26	1202.23	1167.04	-0.0800148		8	6605.12	1145.41	5459.71	-0.00682815		8	7215.62	1434.93	5780.69	-0.112442		8	4709.72	1192.46	3517.26	-0.0656737		8	17.293	2.758	14.535	-0.0159106		8	7.696
9	6893.15	1025.7	5867.45	0.0213407		9	10297	1338.71	8958.25	-0.0572535		9	12417.9	1599.33	10818.6	0.0937916		9	2419.69	1117.64	1302.05	0.0264123		9	6830.59	1161.22	5669.37	0.0313113		9	7183.21	1435.09	5748.12	-0.117442		9	4768.25	1174.08	3594.17	-0.0452438		9	17.523	2.716	14.807	0.00250508		9	7.391
10	6744.71	1049.51	5695.2	-0.00864234		10	10297	1327.21	8969.79	-0.0560393		10	11969	1635.6	10333.4	0.0447378		10	2415.42	1244.27	1171.15	-0.0767717		10	6820.16	1148.73	5671.43	0.0316859		10	7473.74	1414.61	6059.14	-0.0696886		10	4784.93	1192.98	3591.95	-0.0458333		10	17.457	2.829	14.628	-0.00961408		10	7.945
11	6692.05	1063.53	5628.52	-0.0202498		11	9941.95	1360.64	8581.31	-0.096922		11	12345.9	1626.79	10719.1	0.0837389		11	2464.15	1258.72	1205.43	-0.0497525		11	6777.97	1144.23	5633.74	0.0248288		11	7663.29	1389.13	6274.17	-0.0366732		11	4678.12	1225.76	3452.36	-0.0829156		11	17.891	2.95	14.941	0.0115775		11	7.082
12	6716.85	1016.74	5700.1	-0.00778958		12	9733.9	1375.89	8358.02	-0.120421		12	12102.5	1668.22	10434.3	0.0549399		12	2454.99	1227.92	1227.08	-0.0326864		12	7003.55	1193.24	5810.32	0.05695		12	7791.75	1388.83	6402.92	-0.0169044		12	4702.15	1204.85	3497.3	-0.0709767		12	17.944	2.827	15.117	0.0234936		12	7.113
13	6807.15	1020.02	5787.13	0.00735963		13	9755.62	1348.85	8406.77	-0.11529		13	11835.3	1612.98	10222.3	0.0335109		13	2454.58	1163.59	1290.98	0.017692		13	7160.75	1194.15	5966.6	0.0853796		13	8000.31	1378.32	6621.99	0.0167317		13	4720.48	1231.57	3488.91	-0.0732049		13	17.734	2.774	14.96	0.0128639		13	7.485
14	6802.56	1053.73	5748.82	0.000691227		14	9801.44	1335.41	8466.02	-0.109054		14	11739.1	1632.18	10107	0.021847		14	2503.07	1267.24	1235.84	-0.0257808		14	7413.2	1180.01	6233.19	0.133874		14	8254.6	1367.11	6887.49	0.0574961		14	4657.77	1213.11	3444.66	-0.08496		14	17.807	2.83	14.977	0.0140149		14	7.482
15	6809.64	1000.75	5808.89	0.011147		15	9703.72	1358.55	8345.17	-0.121773		15	11678.1	1690.21	9987.91	0.00980954		15	2517.28	1322.96	1194.32	-0.0585066		15	7285.7	1163.04	6122.66	0.113768		15	7975.52	1398.58	6576.94	0.00981496		15	4677.93	1215.32	3462.61	-0.0801909		15	17.319	2.758	14.561	-0.0141503		15	7.187
16	6655.33	1038.9	5616.43	-0.0223541		16	9621.25	1387.62	8233.63	-0.133511		16	11752.7	1573.01	10179.7	0.0291963		16	2489.32	1402.83	1086.48	-0.143515		16	6951.43	1180.68	5770.75	0.0497536		16	8138.56	1363.75	6774.81	0.0401946		16	4618.41	1208.74	3409.67	-0.0942547		16	17.298	2.903	14.395	-0.0253893		16	7.387
17	6598.48	1031.05	5567.43	-0.0308835		17	9587.86	1388.13	8199.73	-0.137079		17	11443.4	1665.4	9777.97	-0.0114154		17	2512.93	1183.26	1329.67	0.0481885		17	6871.52	1167.47	5704.05	0.0376186		17	8340.94	1363.94	6977	0.0712391		17	4622.24	1149.42	3472.82	-0.0774803		17	17.412	2.785	14.627	-0.00968179		17	7.627
18	6561.39	1041.02	5520.37	-0.039075		18	9293.12	1384	7909.12	-0.167662		18	11360.1	1617.61	9742.51	-0.0150012		18	2526.89	1289.27	1237.62	-0.0243745		18	6835.11	1167.7	5667.42	0.0309555		18	8403.27	1374.26	7029.01	0.0792241		18	4680.09	1214.9	3465.19	-0.0795059		18	17.182	3.081	14.101	-0.0452945		18	7.831
19	6475.7	1005	5470.71	-0.0477205		19	9313.98	1392.53	7921.44	-0.166365		19	11686.7	1662.78	10023.9	0.0134522		19	2545.16	1277.22	1267.95	-0.000467467		19	6697.56	1232.2	5465.36	-0.00580018		19	8266.48	1312.17	6954.31	0.0677551		19	4641.77	1175.72	3466.05	-0.0792774		19	17.272	2.848	14.424	-0.0234259		19	7.739
20	6405.7	1009.7	5396	-0.0607251		20	9361.28	1314.86	8046.43	-0.153212		20	11525	1678.81	9846.14	-0.00452306		20	2512.36	1331.55	1180.81	-0.0691582		20	7048.81	1223.13	5825.68	0.0597443		20	8378.61	1448.97	6929.64	0.0639679		20	4622.69	1271.63	3351.06	-0.109824		20	17.741	2.681	15.06	0.0196344		20	7.759
21	6315	1004.5	5310.5	-0.0756073		21	9206.28	1354.9	7851.38	-0.173738		21	11574.9	1741.47	9833.46	-0.00580545		21	2565.29	1291.31	1273.98	0.00428603		21	7175.92	1228.72	5947.19	0.0818497		21	8212.95	1367.97	6844.99	0.0509699		21	4603.28	1189.41	3413.87	-0.0931375		21	17.632	2.814	14.818	0.00324983		21	7.606
22	6226.76	986.907	5239.85	-0.0879056		22	9341.81	1423.44	7918.37	-0.166689		22	11716.5	1692.21	10024.2	0.0134836		22	2568	1325.17	1242.84	-0.0202627		22	7165.1	1061.76	6103.34	0.110254		22	8051.66	1420.26	6631.4	0.0181765		22	4598.04	1276.68	3321.36	-0.117713		22	17.609	3.053	14.556	-0.0144888		22	7.96
23	6090	999.639	5090.36	-0.113927		23	9518.42	1406.35	8112.07	-0.146304		23	11613.5	1727.29	9886.23	-0.00047013		23	2627.41	1340.85	1286.56	0.0142045		23	6877.73	1168.91	5708.81	0.038486		23	8018.53	1379.3	6639.24	0.019379		23	4576.89	1267.19	3309.7	-0.120811		23	17.544	2.808	14.736	-0.00230196		23	7.777
24	6292.15	983.487	5308.66	-0.0759274		24	9397.75	1360.56	8037.19	-0.154184		24	11499.6	1689.32	9810.28	-0.00814922		24	2617.19	1391.75	1225.44	-0.0339753		24	7038.54	1175.14	5863.4	0.0666062		24	8021.73	1377.74	6643.99	0.0201091		24	4603.67	1201.55	3402.12	-0.096259		24	17.638	3.119	14.519	-0.0169939		24	7.613
25	6371.91	1003.56	5368.35	-0.0655366		25	9386.74	1367.28	8019.46	-0.15605		25	11090.4	1711.74	9378.68	-0.0517846		25	2627.48	1386.4	1241.08	-0.0216461		25	7082.98	1147.98	5935	0.0796306		25	8191.47	1376.79	6814.67	0.0463155		25	4575.49	1252.95	3322.54	-0.1174		25	17.625	2.921	14.704	-0.00446852		25	7.853
26	6254.05	1050.54	5203.52	-0.0942297		26	9380.51	1311.3	8069.21	-0.150814		26	11126.5	1723.36	9403.13	-0.0493135		26	2624.25	1409.04	1215.21	-0.0420397		26	7049.92	1212.6	5837.32	0.0618622		26	8120.4	1446.42	6673.99	0.0247143		26	4627.31	1270.8	3356.52	-0.108374		26	17.471	2.802	14.669	-0.00683819		26	7.503
27	6273.41	991.314	5282.09	-0.0805518		27	9232.13	1414.27	7817.86	-0.177265		27	11203	1676	9526.98	-0.0367912		27	2632.01	1339.28	1292.72	0.0190636		27	7109.48	1199.46	5910.02	0.0750881		27	8065.13	1343.92	6721.21	0.0319654		27	4491.78	1205.21	3286.57	-0.126955		27	17.623	2.896	14.727	-0.00291131		27	7.938
28	6290.27	1009.37	5280.9	-0.0807605		28	9353.65	1381.46	7972.19	-0.161024		28	10938.3	1638.11	9300.18	-0.0597219		28	2678.39	1288.09	1390.3	0.0959844		28	7199.65	1167.47	6032.18	0.0973083		28	8558.91	1426.69	7132.22	0.095071		28	4568.19	1236.52	3331.67	-0.114973		28	18.088	2.938	15.15	0.0257278		28	10.05
29	6433.34	1002.42	5430.92	-0.0546463		29	9427.21	1270.14	8157.08	-0.141567		29	10747	1593.46	9153.5	-0.0745516		29	2639.66	1319.7	1319.96	0.0405372		29	6946.91	1199.38	5747.53	0.0455293		29	8693.33	1388.27	7305.06	0.121609		29	4641.14	1212.31	3428.84	-0.0891635		29	17.927	2.877	15.05	0.0189573		29	8.637
30	6366.87	1037.67	5329.21	-0.072351		30	9297.72	1305.36	7992.36	-0.158902		30	10450.4	1575.61	8874.78	-0.102731		30	2712.9	1328.91	1383.98	0.0910046		30	6982.19	1120.75	5861.44	0.0662499		30	8264.34	1380.85	6883.49	0.0568818		30	4551.04	1327.87	3223.17	-0.143796		30	17.491	2.724	14.767	-0.000203114		30	8.769
31	6361.01	988.795	5372.22	-0.064864		31	9117.6	1401.5	7716.1	-0.187975		31	10390.6	1593.4	8797.19	-0.110575		31	2704.03	1489.73	1214.29	-0.0427641		31	6915.92	1123.7	5792.22	0.0536583		31	7983.94	1352.85	6631.09	0.0181281		31	4550.39	1269.81	3280.58	-0.128547		31	17.185	2.935	14.25	-0.0352065		31	8.078
32	6395.68	982.347	5413.34	-0.057707		32	9051.25	1332	7719.25	-0.187643		32	10441.9	1619.76	8822.14	-0.108053		32	2708.63	1360.66	1347.97	0.0626137		32	6842.97	1212.65	5630.32	0.0242079		32	8006.18	1403	6603.18	0.0138433		32	4511.05	1205.9	3305.14	-0.122021		32	17.247	3.049	14.198	-0.0387271		32	7.942
33	6263.02	945.765	5317.26	-0.0744306		33	8988.53	1359.5	7629.03	-0.197138		33	10452.1	1605.97	8846.1	-0.105631		33	2682.99	1320.89	1362.1	0.0737564		33	6774.3	1192.39	5581.92	0.0154023		33	8004.23	1419.5	6584.74	0.0110112		33	4527.01	1298.78	3228.23	-0.142451		33	17.2	2.977	14.223	-0.0370345		33	7.996
34	6293.16	1032.14	5261.02	-0.0842204		34	8854.66	1357.96	7496.7	-0.211064		34	10307.7	1681.65	8626.05	-0.127879		34	2752.8	1390.83	1361.97	0.0736532		34	6729.43	1240.39	5489.04	-0.00149257		34	8156.67	1386.13	6770.54	0.0395388		34	4500.6	1292.97	3207.62	-0.147927		34	17.216	3.155	14.061	-0.0480027		34	8.466
35	6215.89	965.17	5250.72	-0.086014		35	8818.07	1379.12	7438.95	-0.217141		35	10381.1	1585.35	8795.76	-0.11072		35	2736.51	1376.73	1359.78	0.0719268		35	6765.15	1148.24	5616.9	0.0217669		35	8057.59	1383.71	6673.87	0.024697		35	4470.95	1286.78	3184.17	-0.154157		35	17.155	2.877	14.278	-0.0333108		35	8.141
36	6302.73	1019.17	5283.55	-0.0802978		36	9086.06	1336.28	7749.78	-0.184431		36	10496.9	1626.92	8870.01	-0.103213		36	2709.33	1412.5	1296.83	0.0223004		36	6653.62	1130.7	5522.92	0.00467016		36	7928.43	1406.32	6522.11	0.00139521		36	4450.72	1208.45	3242.27	-0.138723		36	16.781	2.896	13.885	-0.0599188		36	8.42
37	6364.78	952.926	5411.86	-0.0579642		37	9021.31	1352.32	7668.99	-0.192932		37	10597.3	1579.97	9017.33	-0.0883189		37	2767.46	1436.71	1330.75	0.0490391		37	6526.86	1209.81	5317.05	-0.0327797		37	8015.06	1460.1	6554.96	0.00643926		37	4405.69	1297.89	3107.81	-0.174442		37	16.514	2.979	13.535	-0.0836154		37	8.763
38	6417.15	1011.01	5406.14	-0.058959		38	9263.32	1361.16	7902.16	-0.168395		38	10404.8	1774.82	8629.96	-0.127483		38	2772.67	1329.32	1443.35	0.137804		38	6591.75	1203.95	5387.8	-0.01991		38	8087.82	1343.92	6743.9	0.0354493		38	4524.58	1304.99	3219.59	-0.144749		38	16.556	2.847	13.709	-0.0718348		38	8.836
39	6455.67	1030.38	5425.29	-0.055626		39	9122.87	1336.41	7786.45	-0.180571		39	10307.6	1613.15	8694.43	-0.120965		39	2804.38	1406.35	1398.03	0.102074		39	6719.58	1156.53	5563.06	0.0119711		39	8013.59	1387.27	6626.32	0.0173964		39	4522.86	1263.77	3259.09	-0.134254		39	16.145	2.882	13.263	-0.102031		39	9.089
40	6467.81	1002.89	5464.92	-0.0487283		40	9153.22	1385.64	7767.58	-0.182557		40	10274.3	1647.5	8626.85	-0.127798		40	2817.39	1374.43	1442.96	0.1375		40	6757.03	1175.51	5581.52	0.0153306		40	8038.94	1359.9	6679.04	0.0254902		40	4415.86	1269.3	3146.56	-0.164147		40	16.797	2.929	13.868	-0.0610697		40	9.561
41	6398.87	947.124	5451.75	-0.0510201		41	9123.14	1387.71	7735.43	-0.18594		41	10387.3	1681.34	8706	-0.119796		41	2787.6	1419.48	1368.12	0.0784997		41	6754.21	1104.45	5649.76	0.0277435		41	8163.11	1430.99	6732.12	0.0336409		41	4442.43	1281.54	3160.89	-0.160341		41	16.145	2.969	13.176	-0.107921		41	9.64
42	6181.94	968.948	5212.99	-0.092581		42	9155.56	1384.98	7770.58	-0.182241		42	10591	1786	8804.96	-0.10979		42	2844.3	1380.1	1464.19	0.154234		42	6854.61	1168.59	5686.02	0.0343386		42	7649.15	1456.52	6192.62	-0.049193		42	4381.42	1295.12	3086.3	-0.180155		42	15.969	2.748	13.221	-0.104875		42	9.431
43	6185.8	966.105	5219.7	-0.091413		43	9094.84	1402.85	7691.99	-0.190512		43	10773.9	1728.21	9045.69	-0.0854509		43	2807.72	1426.38	1381.35	0.0889259		43	6592.6	1256.03	5336.57	-0.0292284		43	7616.45	1393.98	6222.47	-0.0446106		43	4488.2	1266.73	3221.47	-0.144249		43	16.246	2.85	13.396	-0.0930264		43	8.591
44	6212.54	958.351	5254.19	-0.0854098		44	8866.05	1424.7	7441.35	-0.216888		44	11142.6	1694.28	9448.35	-0.0447408		44	2819.58	1527.7	1291.88	0.0184007		44	6425.07	1197.55	5227.52	-0.0490649		44	7506.21	1436.73	6069.47	-0.0681017		44	4484.87	1282.77	3202.11	-0.149392		44	16.235	2.791	13.444	-0.0897766		44	9.518
45	6052.54	981.082	5071.45	-0.117218		45	8876.19	1334.59	7541.59	-0.206339		45	11020.3	1677.88	9342.38	-0.0554556		45	2809.06	1501.01	1308.05	0.0311445		45	6475.09	1097.75	5377.34	-0.0218127		45	7513.6	1447.12	6066.48	-0.0685608		45	4529.87	1274.55	3255.32	-0.135256		45	15.826	2.722	13.104	-0.112796		45	9.295
46	6155.82	966.883	5188.94	-0.0967673		46	9043.19	1394.04	7649.15	-0.19502		46	11110.3	1660.47	9449.78	-0.0445964		46	2833.13	1415.33	1417.79	0.117657		46	6512.16	1187.19	5324.97	-0.0313395		46	7651.97	1318.02	6333.95	-0.0274942		46	4486.19	1257.4	3228.79	-0.142302		46	15.934	2.983	12.951	-0.123155		46	9.328
47	6097.35	986.584	5110.77	-0.110374		47	9096.93	1337.11	7759.82	-0.183374		47	10593.9	1637.66	8956.19	-0.0945004		47	2853.14	1524.29	1328.85	0.0475421		47	6336.93	1146.07	5190.86	-0.0557344		47	7575.22	1397.17	6178.05	-0.0514314		47	4522.42	1318.09	3204.34	-0.148799		47	16.018	3.083	12.935	-0.124238		47	9.884
48	6089.94	1012.72	5077.22	-0.116214		48	9100.3	1318.67	7781.63	-0.181078		48	10305.6	1689.99	8615.57	-0.128938		48	2850.88	1444.08	1406.8	0.10899		48	6391.84	1120.3	5271.54	-0.0410586		48	7542.56	1512.15	6030.4	-0.0741002		48	4488.04	1308.77	3179.27	-0.155459		48	15.66	2.809	12.851	-0.129926		48	9.613
49	5817.25	1005.2	4812.05	-0.162372		49	9198.82	1378.86	7819.96	-0.177044		49	10350.3	1662.78	8687.5	-0.121666		49	2850.29	1526.89	1323.4	0.0432474		49	6286.11	1214.58	5071.53	-0.0774413		49	7473.64	1440.67	6032.96	-0.0737073		49	4457.13	1323.75	3133.38	-0.167648		49	15.729	2.898	12.831	-0.13128		49	10.618
50	5804.62	1055.12	4749.5	-0.17326		50	9200.3	1370.43	7829.88	-0.176001		50	10232.1	1678.07	8554.02	-0.13516		50	2852.93	1398.42	1454.51	0.146602		50	6353.4	1230.63	5122.77	-0.0681206		50	7534.84	1374.13	6160.72	-0.0540921		50	4477.99	1264.18	3213.8	-0.146285		50	16.086	3.046	13.04	-0.117129		50	10.185
51	5814	1038.42	4775.57	-0.168721		51	9282.06	1357.01	7925.05	-0.165985		51	10393.1	1682.18	8710.95	-0.119294		51	2911.21	1461.26	1449.95	0.143007		51	6310.23	1130.73	5179.49	-0.0578024		51	7646.49	1349.99	6296.5	-0.0332443		51	4451.83	1252.31	3199.52	-0.15008		51	15.819	2.891	12.928	-0.124712		51	11.22
52	5778.84	1004.02	4774.82	-0.168853		52	9545.88	1445.67	8100.22	-0.147551		52	10324.3	1699.89	8624.4	-0.128045		52	2917.44	1418.54	1498.9	0.181596		52	6348.21	1152.82	5195.4	-0.0549097		52	7812.49	1376.73	6435.76	-0.0118622		52	4409.5	1289.01	3120.49	-0.171072		52	16.599	3.046	13.553	-0.0823968		52	11.77
53	5687.05	917.657	4769.39	-0.169797		53	9307.2	1369.65	7937.55	-0.16467		53	10485.5	1595.53	8889.93	-0.101199		53	2956.36	1496.83	1459.53	0.15056		53	6315.92	1166.88	5149.05	-0.0633412		53	7710.89	1424.67	6286.21	-0.0348236		53	4464.28	1355.77	3108.51	-0.174254		53	16.172	2.908	13.264	-0.101963		53	11.44
54	5698.1	998.389	4699.71	-0.181927		54	9202.77	1335.22	7867.55	-0.172037		54	9294.57	1652.6	7641.98	-0.227371		54	2940.13	1473.84	1466.3	0.155893		54	6413.35	1200.91	5212.44	-0.0518087		54	7894.22	1404.28	6489.93	-0.00354444		54	4426.3	1320.49	3105.81	-0.174973		54	15.679	2.956	12.723	-0.138592		54	11.423
55	5800.82	962.823	4837.99	-0.157856		55	9276.86	1348.28	7928.58	-0.165614		55	9537.4	1621.43	7915.97	-0.199669		55	3007.97	1467.77	1540.19	0.214147		55	6183.69	1142.36	5041.33	-0.082935		55	7554.62	1318.6	6236.02	-0.0425299		55	4413.92	1280.13	3133.79	-0.16754		55	16.176	2.985	13.191	-0.106906		55	11.813
56	5637.69	1007.68	4630.01	-0.194059		56	9128.84	1372.57	7756.27	-0.183747		56	9496.27	1667.32	7828.95	-0.208468		56	3027.03	1507.63	1519.4	0.197753		56	6302.99	1209.77	5093.22	-0.0734959		56	7430.68	1361.48	6069.19	-0.068145		56	4414.02	1337.69	3076.33	-0.182803		56	16.325	3.084	13.241	-0.103521		56	11.743
57	5677.37	959.015	4718.35	-0.178682		57	8992.64	1315.58	7677.06	-0.192083		57	9462.84	1689.48	7773.36	-0.214088		57	3030.17	1429.99	1600.18	0.261434		57	6614.61	1263.24	5351.37	-0.0265364		57	7349.92	1459.21	5890.7	-0.0955495		57	4481.52	1316.53	3164.99	-0.159252		57	16.194	3.098	13.096	-0.113338		57	11.287
58	5641.41	1036.03	4605.37	-0.198348		58	8981.57	1374.94	7606.63	-0.199495		58	9435.07	1663.96	7771.11	-0.214316		58	3058.77	1347.01	1711.76	0.349395		58	6400.13	1154.81	5245.33	-0.0458268		58	7176.48	1394.03	5782.45	-0.112171		58	4436.77	1335.87	3100.9	-0.176276		58	16.084	3.102	12.982	-0.121056		58	10.803
59	5611.31	920.025	4691.29	-0.183393		59	9172.21	1411.05	7761.16	-0.183232		59	9261.14	1621.41	7639.73	-0.227599		59	3052.08	1534.1	1517.98	0.196632		59	6357.56	1251.47	5106.09	-0.0711551		59	7182.79	1369.91	5812.88	-0.107499		59	4487.66	1249.35	3238.31	-0.139774		59	15.747	3.023	12.724	-0.138524		59	10.127
60	5630.41	1013.29	4617.11	-0.196304		60	9122.72	1369.48	7753.24	-0.184067		60	9456.42	1638.66	7817.77	-0.209599		60	3061.46	1472.75	1588.71	0.252393		60	6201.5	1200.99	5000.51	-0.0903614		60	7168.42	1425.53	5742.9	-0.118244		60	4369.27	1325.34	3043.93	-0.191409		60	16.178	2.989	13.189	-0.107041		60	9.277
61	5619.56	946.073	4673.48	-0.186492		61	9111.94	1346.36	7765.58	-0.182768		61	9571.67	1691.8	7879.87	-0.20332		61	3058.77	1376.71	1682.06	0.325981		61	6354.96	1098.72	5256.24	-0.0438412		61	6898.32	1412.41	5485.91	-0.157702		61	4383.14	1332.94	3050.2	-0.189743		61	15.935	2.96	12.975	-0.12153		61	9.068
62	5687.11	945.055	4742.06	-0.174555		62	9094.71	1310.86	7783.85	-0.180845		62	9426.78	1632.51	7794.27	-0.211974		62	3060.26	1525.64	1534.62	0.209754		62	6460.41	1068.24	5392.17	-0.0191147		62	6867.06	1383.07	5483.99	-0.157996		62	4424.71	1286.47	3138.24	-0.166357		62	15.873	2.96	12.913	-0.125728		62	9.308
63	5781.56	969.144	4812.41	-0.162309		63	9206.51	1365.35	7841.17	-0.174813		63	9615.17	1630.79	7984.38	-0.192754		63	3095.62	1527.61	1568.01	0.236074		63	6419.52	1142.27	5277.24	-0.0400208		63	6956.44	1316.76	5639.68	-0.134092		63	4476.27	1270.45	3205.83	-0.148404		63	15.739	2.818	12.921	-0.125186		63	9.183
64	5687.63	960.154	4727.48	-0.177094		64	9050.73	1339.33	7711.4	-0.18847		64	9737.18	1620.97	8116.21	-0.179425		64	3113.47	1520.27	1593.2	0.25593		64	6621.37	1146.97	5474.4	-0.00415517		64	7046.32	1348.56	5697.76	-0.125173		64	4455.29	1351.22	3104.08	-0.175432		64	15.842	2.975	12.867	-0.128842		64	9.523
65	5722.34	965.487	4756.85	-0.17198		65	8972.06	1372.45	7599.61	-0.200234		65	9598.59	1725.34	7873.25	-0.203989		65	3163.46	1434.64	1728.82	0.362845		65	6597.61	1222.99	5374.61	-0.0223081		65	6817.2	1425.94	5391.26	-0.172233		65	4399.55	1336.9	3062.65	-0.186437		65	15.667	3.038	12.629	-0.144956		65	9.846
66	5630.58	1016.65	4613.94	-0.196857		66	8799.05	1335.39	7463.66	-0.214541		66	9724.5	1646.61	8077.89	-0.183299		66	3235.5	1521.28	1714.22	0.351331		66	6528.65	1194.63	5334.02	-0.0296929		66	6839.56	1376.3	5463.26	-0.161178		66	4393.22	1366.69	3026.53	-0.196031		66	16.187	2.923	13.264	-0.101963		66	9.415
67	5730.8	1018.04	4712.77	-0.179654		67	8965.72	1286.61	7679.12	-0.191867		67	9817.17	1676.25	8140.92	-0.176927		67	3225.81	1551.57	1674.24	0.319816		67	6819.92	1182.13	5637.79	0.0255661		67	7033.54	1382.22	5651.32	-0.132304		67	4405.74	1274.67	3131.06	-0.168264		67	15.749	3.058	12.691	-0.140758		67	9.66
68	5551.7	966.035	4585.66	-0.201779		68	9264.12	1346.04	7918.08	-0.166719		68	9939.63	1731.32	8208.31	-0.170113		68	3216.29	1510.49	1705.8	0.344697		68	6569.1	1183.49	5385.62	-0.0203067		68	6965.79	1419.17	5546.61	-0.148381		68	4465.58	1312.12	3153.46	-0.162314		68	15.837	2.984	12.853	-0.12979		68	9.377
69	5640.67	978.465	4662.2	-0.188456		69	9071.27	1346.49	7724.77	-0.187062		69	9996.3	1663.17	8333.14	-0.157493		69	3258.44	1473.9	1784.54	0.406764		69	6634.64	1115.06	5519.58	0.00406258		69	6930.27	1385.87	5544.4	-0.148721		69	4462.32	1304.14	3158.18	-0.161061		69	14.691	3.045	11.646	-0.21151		69	9.21
70	5661.03	994.134	4666.9	-0.187639		70	9033.4	1288.4	7745	-0.184933		70	10186.8	1673.13	8513.69	-0.139238		70	3251.98	1412.88	1839.1	0.449778		70	6681.67	1248.29	5433.38	-0.0116185		70	6815.45	1400.88	5414.57	-0.168655		70	4358.69	1243.38	3115.31	-0.172449		70	15.133	2.866	12.267	-0.169465		70	9.698
71	5682.05	1022.85	4659.2	-0.188978		71	9215.17	1354.51	7860.66	-0.172761		71	10246.4	1681.43	8564.97	-0.134053		71	3247.81	1480.16	1767.65	0.393451		71	6691.46	1119.83	5571.63	0.0135311		71	6770.64	1402.65	5367.99	-0.175806		71	4408.35	1287.93	3120.42	-0.17109		71	14.714	2.906	11.808	-0.200542		71	9.399
72	5648.8	978.169	4670.63	-0.186989		72	9027.05	1318.85	7708.2	-0.188806		72	10044.3	1762.04	8282.28	-0.162635		72	3218.04	1497.88	1720.16	0.356014		72	6566.35	1150.88	5415.47	-0.014876		72	6822.97	1461.54	5361.43	-0.176813		72	4457.09	1325.48	3131.61	-0.168118		72	15.065	2.927	12.138	-0.178199		72	9.848
73	5704.8	979.439	4725.36	-0.177463		73	9141.67	1326.49	7815.19	-0.177547		73	10258.5	1707.52	8551	-0.135466		73	3229.77	1535.16	1694.61	0.335875		73	6243.57	1203.66	5039.91	-0.0831938		73	6915.31	1331.99	5583.31	-0.142746		73	4420.53	1263.17	3157.36	-0.161279		73	14.725	3.108	11.617	-0.213473		73	9.683
74	5672.73	972.52	4700.21	-0.18184		74	9230.6	1284.84	7945.76	-0.163805		74	10088.3	1701.41	8386.89	-0.152058		74	3276.38	1472.32	1804.07	0.422159		74	6372.25	1173.12	5199.13	-0.0542295		74	6885.45	1404.48	5480.97	-0.15846		74	4357	1341.78	3015.22	-0.199036		74	14.559	2.911	11.648	-0.211374		74	9.705
75	5652.42	1038.1	4614.32	-0.196791		75	9031.26	1364.57	7666.69	-0.193175		75	10069.6	1697.77	8371.85	-0.153579		75	3299.94	1460.7	1839.24	0.44989		75	6503.14	1120.9	5382.24	-0.0209205		75	6833.48	1361.74	5471.74	-0.159876		75	4385.85	1251.4	3134.45	-0.167364		75	14.419	3.013	11.406	-0.227759		75	11.491
76	5687.27	995.305	4691.96	-0.183275		76	9133.56	1287.8	7845.76	-0.17433		76	10268.5	1688.81	8579.7	-0.132564		76	3366.57	1530.22	1836.35	0.447605		76	6368.99	1186.3	5182.69	-0.0572212		76	6703.89	1393.85	5310.04	-0.184704		76	4406.21	1250.87	3155.34	-0.161814		76	14.466	3.219	11.247	-0.238524		76	10.225
77	5609.92	982.279	4627.64	-0.194472		77	9057.82	1369.93	7687.89	-0.190943		77	10181.6	1706.01	8475.57	-0.143093		77	3359.99	1508.27	1851.72	0.459726		77	6469.11	1220.22	5248.9	-0.0451773		77	6789.79	1349.46	5440.33	-0.1647		77	4298.38	1316.11	2982.27	-0.20779		77	14.037	2.779	11.258	-0.237779		77	9.943
78	5646.8	1008.4	4638.39	-0.1926		78	9143.76	1339.96	7803.8	-0.178745		78	10412.8	1717.67	8695.12	-0.120895		78	3374.91	1497.22	1877.69	0.480196		78	6494.74	1216.61	5278.13	-0.0398587		78	6735.03	1471.3	5263.73	-0.191813		78	4383.34	1308.44	3074.91	-0.183181		78	14.047	3.075	10.972	-0.257143		78	9.134
79	5608.6	1010.03	4598.58	-0.199531		79	9331.29	1367.16	7964.13	-0.161872		79	10322.9	1630.47	8692.44	-0.121166		79	3425.16	1581.61	1843.55	0.453284		79	6549	1204.34	5344.66	-0.0277566		79	6748.33	1494.45	5253.89	-0.193326		79	4447.16	1392.83	3054.33	-0.188646		79	13.929	2.992	10.937	-0.259513		79	10.12
80	6057.03	1031.02	5026.01	-0.125128		80	9444.72	1349.32	8095.4	-0.148058		80	10346.1	1780.34	8565.8	-0.13397		80	3396.6	1437.09	1959.51	0.544695		80	6548.56	1165.44	5383.13	-0.0207595		80	6778.84	1334.22	5444.62	-0.164041		80	4437.94	1321.34	3116.6	-0.172105		80	14.19	2.977	11.213	-0.240826		80	9.086
81	5538.46	1008.49	4529.97	-0.211473		81	9569.99	1355.62	8214.38	-0.135537		81	10452.7	1680.89	8771.77	-0.113146		81	3489.6	1496.59	1993.01	0.571104		81	6694.49	1184.81	5509.68	0.00226168		81	6848.73	1394.88	5453.85	-0.162623		81	4384.22	1287.98	3096.24	-0.177514		81	14.144	2.836	11.308	-0.234394		81	9.43
82	5593.55	997.45	4596.1	-0.199962		82	9502.49	1362.02	8140.46	-0.143316		82	10395.2	1676.62	8718.63	-0.118518		82	3465.38	1555.49	1909.89	0.505583		82	6712.06	1213.55	5498.51	0.000230479		82	6817.12	1380.77	5436.36	-0.165309		82	4340.36	1305.47	3034.89	-0.193812		82	14.302	2.939	11.363	-0.23067		82	8.543
83	5505.78	937.664	4568.12	-0.204833		83	9412.25	1322.61	8089.64	-0.148664		83	10473.5	1745.5	8727.99	-0.117572		83	3493.59	1492.74	2000.85	0.577283		83	6838.72	1189.78	5648.94	0.0275944		83	6868.99	1379.46	5489.53	-0.157145		83	4386.39	1256.71	3129.68	-0.168631		83	14.171	2.993	11.178	-0.243196		83	8.713
84	5636.96	979.715	4657.25	-0.189318		84	9377.66	1344.53	8033.13	-0.154612		84	10596.5	1731.55	8864.99	-0.103721		84	3464.79	1616.35	1848.44	0.457139		84	6974.31	1200.08	5774.23	0.0503867		84	6887.05	1337.41	5549.64	-0.147916		84	4304.22	1299.77	3004.45	-0.201897		84	14.1	3.06	11.04	-0.252539		84	9.384
85	5561.46	983.17	4578.29	-0.203062		85	9484.14	1300.87	8183.27	-0.13881		85	10535.4	1731.6	8803.78	-0.10991		85	3491.99	1496.77	1995.22	0.572847		85	7087.01	1188.24	5898.77	0.0730415		85	6830.24	1469.81	5360.43	-0.176967		85	4353.98	1342.15	3011.83	-0.199938		85	13.63	2.953	10.677	-0.277116		85	9.269
86	5399.83	956.381	4443.45	-0.226533		86	9533.09	1289.22	8243.88	-0.132433		86	10722.1	1728.96	8993.12	-0.0907665		86	3487.76	1476.91	2010.85	0.58517		86	7171.16	1158.86	6012.3	0.0936925		86	6748.84	1405.98	5342.86	-0.179664		86	4400.86	1333.41	3067.45	-0.185161		86	13.684	3.06	10.624	-0.280704		86	9.412
87	5435.74	957.493	4478.25	-0.220477		87	9429.38	1361.83	8067.56	-0.150988		87	10406.4	1694.41	8711.94	-0.119194		87	3504.74	1517.58	1987.16	0.566491		87	6906.69	1138.15	5768.54	0.0493503		87	6419.27	1407.47	5011.79	-0.230496		87	4397.36	1324.35	3073.01	-0.183684		87	13.958	3.165	10.793	-0.269262		87	9.019
88	5335.68	978.075	4357.6	-0.241477		88	9713.97	1364.88	8349.09	-0.12136		88	10249.9	1648.85	8601.1	-0.130401		88	3551.45	1542.9	2008.55	0.583356		88	6864.11	1140.74	5723.37	0.0411339		88	6421.26	1372.99	5048.27	-0.224896		88	4304.61	1215.39	3089.21	-0.17938		88	13.896	3.058	10.838	-0.266215		88	8.773
89	5524.19	983.057	4541.13	-0.209531		89	9329.36	1377.62	7951.74	-0.163176		89	10182.8	1689.55	8493.22	-0.141308		89	3534.58	1507.2	2027.38	0.5982		89	6878.07	1216.15	5661.93	0.0299568		89	6357.39	1478.16	4879.23	-0.25085		89	4355.68	1304.57	3051.11	-0.189503		89	14.061	3.155	10.906	-0.261611		89	8.602
90	5502.78	1019.33	4483.45	-0.219571		90	9108.18	1375.52	7732.65	-0.186233		90	10250.2	1730.33	8519.9	-0.138611		90	3557.81	1552.93	2004.88	0.580459		90	7064.67	1093.97	5970.7	0.086126		90	6429.11	1416.44	5012.67	-0.230361		90	4446.99	1320.89	3126.09	-0.169584		90	13.614	3.214	10.4	-0.29587		90	8.635
91	5531.56	906.375	4625.19	-0.194899		91	9151.1	1394.85	7756.26	-0.183749		91	10207	1714.18	8492.79	-0.141352		91	3576.1	1508.59	2067.51	0.629835		91	7114.01	1195.39	5918.61	0.0766507		91	6504.31	1445.33	5058.98	-0.223251		91	4389.49	1335.27	3054.22	-0.188677		91	13.738	3.141	10.597	-0.282532		91	8.752
92	5397.11	1032.88	4364.23	-0.240323		92	9119.85	1312.79	7807.06	-0.178402		92	10132.2	1678.93	8453.31	-0.145343		92	3580.62	1512.94	2067.68	0.629966		92	6831.16	1172.34	5658.83	0.0293927		92	6498.6	1404.09	5094.51	-0.217797		92	4440.56	1325.11	3115.44	-0.172413		92	14.127	2.923	11.204	-0.241435		92	8.429
93	5378.98	971.599	4407.38	-0.232812		93	9007.01	1380.03	7626.98	-0.197353		93	10459.5	1685.42	8774.11	-0.112909		93	3523.06	1524.67	1998.39	0.575349		93	7061.46	1242.25	5819.21	0.0585684		93	6609.65	1446.29	5163.36	-0.207224		93	4385.21	1321.53	3063.67	-0.186165		93	14.321	3.063	11.258	-0.237779		93	8.27
94	5429.77	981.961	4447.81	-0.225775		94	9276.24	1299.44	7976.8	-0.160539		94	10489.8	1714.29	8775.48	-0.11277		94	3500.93	1567.69	1933.24	0.523986		94	6963.38	1094.09	5869.29	0.0676782		94	6595.48	1380.86	5214.63	-0.199353		94	4382.59	1342.51	3040.08	-0.192434		94	14.082	2.908	11.174	-0.243466		94	8.226
95	5470.42	947.343	4523.08	-0.212673	4589.09	95	9028.91	1336.27	7692.64	-0.190444		95	10124.8	1752.91	8371.9	-0.153574		95	3553.24	1580.42	1972.82	0.55519		95	6870.88	1099.96	5770.91	0.0497826		95	6571.85	1396.93	5174.92	-0.20545		95	4379.27	1340.29	3038.99	-0.192723		95	13.927	2.774	11.153	-0.244888		95	9.376
96	5597.93	954.758	4643.18	-0.191768		96	9023.96	1307.47	7716.49	-0.187933		96	10096.7	1729.89	8366.77	-0.154093		96	3536.91	1578.11	1958.8	0.544137		96	6878.97	1142.73	5736.24	0.0434743		96	6583.92	1385.12	5198.8	-0.201784		96	4379.4	1273.26	3106.14	-0.174883		96	13.693	2.998	10.695	-0.275897		96	8.977
97	5585.94	974.413	4611.53	-0.197276		97	9031.06	1345.07	7685.99	-0.191143		97	10193	1736.89	8456.15	-0.145056		97	3496.95	1608.08	1888.87	0.489013		97	6953.84	1213.85	5739.99	0.0441581		97	6427.78	1336.78	5091	-0.218335		97	4306.9	1253.55	3053.36	-0.188906	3020.25	97	13.636	3.005	10.631	-0.28023		97	8.666
98	5537.03	981.249	4555.78	-0.206981		98	9142.78	1419.83	7722.95	-0.187254		98	10047.7	1728.28	8319.43	-0.158879		98	3506.87	1614.58	1892.29	0.491709		98	6954.79	1156.25	5798.54	0.0548076		98	6533.91	1416.64	5117.27	-0.214302		98	4365.14	1390.83	2974.31	-0.209903		98	13.992	2.872	11.12	-0.247123		98	8.329
99	5630.7	1018.79	4611.91	-0.19721		99	8893.34	1252.92	7640.43	-0.195938		99	10214.9	1709.16	8505.73	-0.140043		99	3515.26	1496.16	2019.1	0.591674		99	7196.89	1202.53	5994.36	0.0904293		99	6366.16	1349.71	5016.45	-0.229781		99	4326.61	1317.43	3009.19	-0.200639		99	13.637	2.984	10.653	-0.278741		99	8.046
100	5687.16	950.032	4737.13	-0.175414		100	8857.71	1338.59	7519.12	-0.208704		100	10118.8	1720.08	8398.72	-0.150862		100	3486.56	1586.42	1900.14	0.497893		100	7272.39	1182.46	6089.93	0.107815		100	6457.85	1466.04	4991.8	-0.233565		100	4341.38	1308.83	3032.55	-0.194433		100	14.535	3.092	11.443	-0.225254		100	8.334
101	5617.88	970.09	4647.79	-0.190964		101	8848.86	1321.3	7527.57	-0.207816		101	10356.4	1776.82	8579.53	-0.132581		101	3524.34	1505.74	2018.6	0.591278		101	7169.2	1170.93	5998.27	0.0911409		101	6363.32	1446.37	4916.95	-0.245058		101	4418.48	1346.01	3072.47	-0.183827		101	14.147	2.843	11.304	-0.234665		101	7.781
102	5538.69	1039.58	4499.11	-0.216845		102	8891.97	1298.78	7593.19	-0.200909		102	10209.9	1609.08	8600.77	-0.130434		102	3458.41	1489.52	1968.89	0.552091		102	7088.17	1219.73	5868.44	0.0675236		102	6187.03	1452.22	4734.81	-0.273024		102	4323.69	1310.95	3012.73	-0.199697		102	13.926	3.071	10.855	-0.265064		102	7.592
103	5565.73	966.575	4599.15	-0.19943		103	8786.21	1327.04	7459.17	-0.215014		103	10429	1724.98	8704.03	-0.119994		103	3487.35	1625.18	1862.18	0.467969		103	7060.47	1210.14	5850.33	0.0642294		103	6069.48	1427.61	4641.87	-0.287294		103	4388.82	1309.87	3078.95	-0.182106		103	13.622	3.221	10.401	-0.295802		103	7.648
104	5546.19	979.136	4567.05	-0.205019		104	8743.99	1308.41	7435.58	-0.217496		104	10253.8	1786.13	8467.68	-0.14389		104	3481.37	1498.78	1982.59	0.56289		104	7306.42	1193.45	6112.97	0.112006		104	6068.98	1469.82	4599.16	-0.293851		104	4331.03	1285.95	3045.08	-0.191104		104	13.774	2.94	10.834	-0.266486		104	8.195
105	5597.96	965.922	4632.04	-0.193706		105	8869.11	1355.31	7513.8	-0.209264		105	10964.7	1724.16	9240.53	-0.0657524		105	3413.82	1581.73	1832.08	0.444245		105	7462.09	1159.44	6302.64	0.146509		105	6057.02	1493.15	4563.86	-0.299271		105	4396.08	1300.25	3095.83	-0.177623		105	14.024	3.04	10.984	-0.25633		105	8.345
106	5546.48	1010.23	4536.25	-0.21038		106	9017.94	1347.34	7670.6	-0.192763		106	10235.7	1778.33	8457.36	-0.144934		106	3443.6	1575.74	1867.86	0.472449		106	7216.36	1072.45	6143.91	0.117635		106	6114.44	1457.81	4656.64	-0.285026		106	4410.77	1296.73	3114.04	-0.172785		106	14.323	2.977	11.346	-0.231821		106	8.571
107	5457.1	1008.13	4448.97	-0.225573		107	8850.03	1363.91	7486.13	-0.212177		107	10353.7	1711.57	8642.1	-0.126256		107	3436.52	1501.21	1935.31	0.525623		107	7330.99	1182.11	6148.89	0.118539		107	6188.15	1409.38	4778.77	-0.266274		107	4364.84	1337.43	3027.4	-0.195799		107	14.054	3.01	11.044	-0.252268		107	9.254
108	5500.19	964.419	4535.78	-0.210463		108	8695.72	1315.77	7379.95	-0.223351		108	9922.15	1620	8302.15	-0.160625		108	3364.42	1566.35	1798.07	0.417431		108	7273.53	1175.41	6098.13	0.109306		108	6104.11	1454.66	4649.45	-0.28613		108	4364.47	1307.96	3056.5	-0.18807		108	14.245	3.008	11.237	-0.239201		108	9.299
109	5630.7	948.05	4682.65	-0.184897		109	8683.32	1252.06	7431.26	-0.217951		109	9926.44	1711.35	8215.09	-0.169428		109	3384.64	1662.96	1721.67	0.357209		109	7279.26	1134.66	6144.59	0.117758		109	6168.35	1435.37	4732.97	-0.273306		109	4395.31	1288.1	3107.22	-0.174599		109	13.531	3.083	10.448	-0.29262		109	8.096
110	5568.94	981.103	4587.84	-0.2014		110	8620.34	1315.5	7304.83	-0.231256		110	9875.49	1748.96	8126.52	-0.178382		110	3364.48	1557.45	1807.04	0.424502		110	7177.66	1180.67	5996.99	0.0909086		110	6113.03	1554.62	4558.41	-0.300109		110	4322.86	1281.07	3041.8	-0.191976		110	13.751	3.176	10.575	-0.284022		110	8.361
111	5609.51	968.094	4641.41	-0.192075		111	8848.03	1283.82	7564.21	-0.203959		111	9703.65	1712.08	7991.57	-0.192026		111	3269.11	1526.15	1742.95	0.373983		111	7288.74	1161.82	6126.92	0.114544		111	6237.15	1443.68	4793.47	-0.264018		111	4326.74	1312.23	3014.51	-0.199226		111	13.481	2.846	10.635	-0.279959		111	7.738
112	5715.55	927.991	4787.55	-0.166636		112	8797.14	1299.19	7497.95	-0.210932		112	9659.47	1646.53	8012.94	-0.189866		112	3322.08	1549.1	1772.99	0.39766		112	7246.96	1216.56	6030.4	0.0969856		112	6301.7	1370.51	4931.19	-0.242873		112	4371.94	1306.99	3064.96	-0.185824		112	13.863	2.973	10.89	-0.262695		112	7.952
113	5767.39	934.393	4833	-0.158726		113	8846.23	1367.61	7478.62	-0.212967		113	9525.54	1722.16	7803.38	-0.211053		113	3340.06	1653.73	1686.33	0.32935		113	7548.77	1239.94	6308.83	0.147634		113	6204.83	1489.89	4714.94	-0.276074		113	4348.63	1308.29	3040.34	-0.192363		113	13.584	2.904	10.68	-0.276913		113	8.074
114	5689.98	989.189	4700.79	-0.18174		114	8747.85	1300.2	7447.65	-0.216226		114	9551.95	1635.4	7916.55	-0.199611		114	3313.78	1632.92	1680.86	0.325037		114	7210.77	1167.89	6042.87	0.0992542		114	6206.04	1466.13	4739.91	-0.272241		114	4489.51	1268.16	3221.35	-0.144279		114	13.58	3.1	10.48	-0.290454		114	8.111
115	5824.06	992.346	4831.71	-0.158949		115	8641.56	1314.23	7327.33	-0.228888		115	9796.02	1734.35	8061.67	-0.184939		115	3320.51	1581.8	1738.71	0.370636		115	7615.62	1236.44	6379.17	0.16043		115	6130.07	1437.12	4692.95	-0.27945		115	4391.98	1313.04	3078.94	-0.182111		115	14.476	3.122	11.354	-0.23128		115	7.946
116	5946.61	949.14	4997.47	-0.130096		116	8450.77	1383.51	7067.26	-0.256257		116	9835.84	1701.29	8134.55	-0.177571		116	3243.54	1561.21	1682.33	0.326195		116	7379.55	1187.35	6192.2	0.126418		116	6061.41	1385.43	4675.98	-0.282056		116	4420.8	1328.6	3092.2	-0.178586		116	13.709	3.068	10.641	-0.279553		116	8.203
117	6025.85	989.9	5035.95	-0.123398		117	8415.1	1318.58	7096.52	-0.253178		117	9835.95	1716.17	8119.78	-0.179064		117	3235.19	1481.37	1753.82	0.382552		117	7010.16	1149.13	5861.03	0.0661753		117	6101.37	1418.24	4683.12	-0.28096		117	4763.84	1337.34	3426.5	-0.089784		117	14.236	3.052	11.184	-0.242789		117	7.832
118	5976.85	936.355	5040.5	-0.122606		118	8624.74	1281.96	7342.78	-0.227262		118	10076.9	1664.84	8412.09	-0.14951		118	3199.45	1589.31	1610.15	0.269293		118	7291.13	1186.93	6104.2	0.11041		118	5953.83	1435.99	4517.83	-0.306338		118	4494.83	1268.06	3226.77	-0.142841		118	13.743	2.987	10.756	-0.271767		118	8.377
119	6004.61	955.871	5048.74	-0.121172		119	8530.1	1329.21	7200.9	-0.242194		119	9692.76	1669.14	8023.62	-0.188786		119	3192.93	1517.12	1675.81	0.321053		119	7142.18	1224.31	5917.87	0.0765148		119	5877.31	1452.84	4424.47	-0.320673		119	4410.41	1333.68	3076.72	-0.182698		119	13.822	3.082	10.74	-0.27285		119	7.632
120	6153.78	973.177	5180.61	-0.0982177		120	8470.66	1410.54	7060.12	-0.257009		120	9753.73	1686.01	8067.71	-0.184328		120	3194.12	1644.23	1549.88	0.221784		120	7124.04	1196.23	5927.81	0.0783225		120	5954.7	1467.62	4487.07	-0.311061		120	4471.38	1305	3166.38	-0.158882		120	13.951	2.818	11.133	-0.246242		120	7.829
121	6194.2	981.848	5212.36	-0.0926913		121	8710.24	1298.19	7412.04	-0.219973		121	9666.38	1706.05	7960.33	-0.195184		121	3154.43	1616.19	1538.24	0.212609		121	7053.7	1263.67	5790.04	0.0532612		121	5798.37	1458.13	4340.23	-0.333607		121	4375.11	1332.08	3043.03	-0.191648		121	13.892	2.763	11.129	-0.246513		121	7.992
122	6238.01	1005.35	5232.66	-0.0891575		122	8555.73	1328.42	7227.31	-0.239414		122	10007.7	1742.26	8265.43	-0.164338		122	3122.14	1586.19	1535.95	0.210801		122	7098.43	1139.16	5959.27	0.0840466		122	5715.88	1436.18	4279.7	-0.3429		122	4311.64	1330.24	2981.4	-0.20802		122	13.69	2.844	10.846	-0.265674		122	7.918
123	6090.2	951.979	5138.22	-0.105595		123	8970.29	1375.73	7594.56	-0.200765		123	9656.28	1683.48	7972.81	-0.193924		123	3126.64	1599.35	1527.29	0.203977		123	6721.54	1256.6	5464.94	-0.00587658		123	5757.39	1486.72	4270.67	-0.344287		123	4380.23	1299.06	3081.17	-0.181518		123	13.786	2.975	10.811	-0.268043		123	7.741
124	6055.88	976.23	5079.65	-0.115792		124	8880.95	1343.82	7537.13	-0.206809		124	9827.79	1743.15	8084.64	-0.182617		124	3088.11	1609.64	1478.47	0.165487		124	6923.43	1218.91	5704.51	0.0377034		124	5670.25	1467.73	4202.52	-0.354751		124	4361.49	1275.22	3086.26	-0.180164		124	14.107	3.123	10.984	-0.25633		124	7.855
125	6013.42	1009.56	5003.86	-0.128983		125	9257.02	1344.82	7912.2	-0.167338		125	9426.77	1646.66	7780.11	-0.213406		125	3092.61	1657.69	1434.92	0.131158		125	6638.55	1171.7	5466.85	-0.00553022		125	5716.81	1444.28	4272.53	-0.344002		125	4437.51	1339.58	3097.92	-0.177067		125	13.645	3.094	10.551	-0.285647		125	8.104
126	6206.9	961.852	5245.05	-0.0870003		126	9435.69	1289.82	8145.87	-0.142747		126	9269.65	1675.93	7593.71	-0.232251		126	3087.53	1559.6	1527.93	0.204478		126	6572.29	1104.33	5467.96	-0.00532758		126	5707.4	1411.53	4295.87	-0.340418		126	4434.82	1338.28	3096.54	-0.177435		126	13.961	3.02	10.941	-0.259242		126	7.67
127	6085.04	952.101	5132.94	-0.106515		127	8609.4	1299.25	7310.15	-0.230696		127	9438.44	1710.66	7727.78	-0.218697		127	3036.04	1665.84	1370.2	0.0801394		127	7001.17	1233.62	5767.55	0.0491712		127	5625.23	1485.76	4139.47	-0.364431		127	4407.69	1296.82	3110.87	-0.173627		127	14.174	2.929	11.245	-0.238659		127	8.292
128	6317.8	992.224	5325.57	-0.0729839		128	8803.32	1327.96	7475.36	-0.213309		128	9474.88	1685.6	7789.27	-0.212479		128	3017.96	1558.89	1459.07	0.150198		128	6830.9	1297.52	5533.38	0.00657329		128	5601.6	1453.07	4148.53	-0.36304		128	4444.64	1324.07	3120.57	-0.171052		128	13.791	2.98	10.811	-0.268043		128	8.451
129	6157.69	936.302	5221.39	-0.0911186		129	8599.55	1309.9	7289.64	-0.232854		129	9477.7	1728.47	7749.23	-0.216528		129	2987.23	1601.51	1385.72	0.0923747		129	6946.8	1253.35	5693.45	0.0356904		129	5653.02	1475.27	4177.75	-0.358554		129	4434.53	1365.32	3069.21	-0.184695		129	13.873	2.983	10.89	-0.262695		129	8.554
130	6087.88	959.417	5128.46	-0.107295		130	8645.81	1341.23	7304.58	-0.231282		130	9614.95	1673.84	7941.12	-0.197127		130	2991.03	1571.52	1419.51	0.119012		130	7023.62	1193.18	5830.44	0.0606116		130	5585.79	1448.33	4137.46	-0.36474		130	4383.33	1260.55	3122.78	-0.170465		130	13.808	2.94	10.868	-0.264184		130	8.467
131	6184.95	977.25	5207.7	-0.0935007		131	8778.34	1307.96	7470.39	-0.213833		131	9755.4	1671.49	8083.91	-0.18269		131	2983.63	1548.14	1435.49	0.131606		131	6838.99	1279.22	5559.77	0.0113739		131	5520.39	1412.08	4108.31	-0.369216		131	4461.24	1313.11	3148.14	-0.163728		131	13.74	3.073	10.667	-0.277793		131	8.213
132	6293.22	939.985	5353.24	-0.0681685		132	8534.36	1315.92	7218.44	-0.240348		132	9792.62	1743.23	8049.39	-0.186181		132	2977.5	1614.72	1362.78	0.0742901		132	6908.48	1130.07	5778.41	0.0511469		132	5503.39	1444.6	4058.79	-0.376819		132	4447.4	1276.92	3170.49	-0.157791		132	13.959	3.185	10.774	-0.270548		132	7.86
133	6444.56	1045.35	5399.21	-0.0601657		133	8717.44	1350.24	7367.2	-0.224692		133	10065.3	1699.74	8365.6	-0.15421		133	2959.74	1554.14	1405.61	0.108051		133	6812.17	1258.45	5553.72	0.0102733		133	5517.1	1383.78	4133.32	-0.365376		133	4608.43	1273.75	3334.68	-0.114174		133	13.847	2.869	10.978	-0.256737		133	7.763
134	6612.15	957.75	5654.4	-0.0157445		134	8444.11	1337.69	7106.41	-0.252137		134	9804.78	1659.29	8145.5	-0.176464		134	2946.14	1570.39	1375.75	0.0845137		134	6974.44	1188.31	5786.14	0.0525514		134	5566.12	1445.83	4120.29	-0.367377		134	4585.93	1271.35	3314.58	-0.119515		134	13.608	3.057	10.551	-0.285647		134	7.755
135	6682.35	946.12	5736.23	-0.00150082		135	8534.39	1307.88	7226.51	-0.239498		135	9625.29	1686.6	7938.7	-0.197372		135	2930.36	1650.72	1279.64	0.00874785		135	6897.11	1144.37	5752.74	0.0464769		135	5541.18	1458.56	4082.62	-0.37316		135	4602.76	1299.94	3302.82	-0.122637		135	13.762	3.018	10.744	-0.27258		135	7.639
136	6652.89	966.566	5686.33	-0.0101876		136	8574.82	1345.7	7229.12	-0.239224		136	9608.09	1649.68	7958.41	-0.195379		136	2950.22	1556.76	1393.46	0.0984754		136	6749.52	1228.57	5520.95	0.00431179		136	5441.51	1459.81	3981.7	-0.388655		136	4600.04	1317.91	3282.13	-0.128134		136	13.311	3.091	10.22	-0.308057		136	7.534
137	6707.22	981.696	5725.52	-0.0033651		137	8449.91	1324.83	7125.08	-0.250172		137	9862.57	1720.06	8142.52	-0.176765		137	2927.88	1538.59	1389.3	0.0951945		137	7081.37	1241.05	5840.32	0.0624081		137	5465.26	1492.52	3972.75	-0.39003		137	4590.11	1309.21	3280.89	-0.128462		137	13.776	3.113	10.663	-0.278064		137	7.654
138	6599.81	926.31	5673.5	-0.0124195		138	8420.61	1303.1	7117.51	-0.250969		138	9456.83	1663.5	7793.33	-0.212069		138	2912.97	1523.34	1389.63	0.0954562		138	7640.55	1235.39	6405.16	0.165157		138	5428.64	1407.74	4020.91	-0.382636		138	4480.97	1325.13	3155.83	-0.161684		138	13.458	2.987	10.471	-0.291063		138	7.729
139	6477.37	930.097	5547.28	-0.0343918		139	8852.37	1287.49	7564.88	-0.203888		139	9918.63	1701.06	8217.57	-0.169177		139	2896.55	1556.39	1340.17	0.0564641		139	7427.29	1168.14	6259.15	0.138598		139	5344.32	1413	3931.33	-0.39639		139	4511.03	1381.65	3129.38	-0.16871		139	13.818	2.861	10.957	-0.258158		139	8.167
140	6490.16	936.22	5553.94	-0.0332327		140	8600.12	1348.44	7251.69	-0.236849		140	9524.36	1615.12	7909.24	-0.20035		140	2862.68	1585.55	1277.13	0.00677393		140	7214.81	1226.39	5988.42	0.0893491		140	5228.98	1398.34	3830.65	-0.411848		140	4475.45	1306.36	3169.09	-0.158161		140	13.53	2.972	10.558	-0.285173		140	7.688
141	6519.35	917.601	5601.75	-0.0249105		141	8467.92	1255.86	7212.06	-0.241019		141	9339.28	1672.64	7666.64	-0.224878		141	2870.89	1608.82	1262.07	-0.00510193		141	6882.35	1148.87	5733.48	0.0429728		141	5200.65	1416.15	3784.5	-0.418933		141	4530.28	1240.38	3289.91	-0.126068		141	13.966	2.942	11.024	-0.253622		141	7.616
142	6391.28	970.322	5420.96	-0.0563797		142	8344.44	1384.87	6959.57	-0.267591		142	9386.22	1734.91	7651.3	-0.226428		142	2857.16	1614.37	1242.79	-0.0202989		142	6607.03	1219.1	5387.94	-0.0198845		142	5051.24	1413.64	3637.6	-0.441488		142	4534.77	1313.62	3221.15	-0.144334		142	13.408	2.85	10.558	-0.285173		142	8.008
143	6482.41	944.148	5538.26	-0.0359618		143	8333.74	1365.19	6968.55	-0.266645		143	10537.3	1644.34	8892.99	-0.10089		143	2844.03	1620.92	1223.1	-0.0358191		143	6734.84	1227.52	5507.32	0.00183274		143	5140.34	1388.9	3751.44	-0.424009		143	4532.45	1313.97	3218.48	-0.145041		143	13.366	2.984	10.382	-0.297089		143	8.789
144	6853.4	932.243	5921.16	0.0306894		144	8283.06	1312.19	6970.86	-0.266402		144	9803.72	1695.35	8108.37	-0.180218		144	2862.19	1582.25	1279.94	0.00898513		144	6819.95	1203.62	5616.33	0.0216621		144	5155.6	1406.77	3748.83	-0.424409		144	4593.25	1263.38	3329.87	-0.115452		144	13.739	2.864	10.875	-0.26371		144	7.864
145	7052.64	927.797	6124.84	0.0661441		145	8432.41	1296.38	7136.02	-0.249021		145	9353.83	1693.69	7660.14	-0.225535		145	2887.85	1554.95	1332.9	0.0507394		145	6849.51	1252.99	5596.52	0.0180585		145	5185.98	1371.96	3814.02	-0.4144		145	4606.69	1325.35	3281.34	-0.128344		145	13.427	2.908	10.519	-0.287813		145	7.73
146	6836.06	964.599	5871.46	0.0220378		146	8406.32	1349.43	7056.88	-0.257349		146	9435.68	1651.86	7783.82	-0.21303		146	2892.91	1603.42	1289.49	0.0165127		146	6847.66	1251.72	5595.94	0.0179539		146	5449.79	1396.02	4053.77	-0.37759		146	4534.12	1273.56	3260.56	-0.133865		146	13.457	2.829	10.628	-0.280433		146	8.045
147	6658.2	943.916	5714.29	-0.00532076		147	8085.86	1352.57	6733.29	-0.291404		147	9502.38	1649.5	7852.87	-0.206049		147	2889.78	1681.75	1208.03	-0.0477044		147	6697.9	1171.84	5526.06	0.00524153		147	5400.68	1440.11	3960.57	-0.391899		147	4620.37	1286.78	3333.59	-0.114464		147	13.399	3.011	10.388	-0.296682		147	8.13
148	6702.46	948.73	5753.73	0.00154451		148	8677.95	1394.26	7283.69	-0.233481		148	9476.22	1719.8	7756.42	-0.215801		148	2858.28	1602.17	1256.1	-0.00980418		148	6793.24	1239.04	5554.21	0.0103617		148	2686.97	1318.94	1368.03	-0.789955		148	4590.41	1306.38	3284.03	-0.127628		148	13.416	2.879	10.537	-0.286594		148	7.876
149	6778.66	972.18	5806.48	0.010728		149	8307.71	1411.93	6895.78	-0.274303		149	9422.09	1650.91	7771.18	-0.214308		149	2883.75	1514.88	1368.87	0.0790893		149	6839.81	1233.39	5606.42	0.0198601		149	3660.41	1349.44	2310.96	-0.645178		149	4571.65	1298.61	3273.05	-0.130547		149	13.172	2.986	10.186	-0.310359		149	8.172
150	6965.44	986.847	5978.6	0.0406872		150	8239.31	1323.43	6915.87	-0.272189		150	9570.13	1619.49	7950.64	-0.196165		150	2834.84	1471.67	1363.17	0.0745976		150	6944.76	1100.32	5844.44	0.0631574		150	5375.13	1385.03	3990.1	-0.387366		150	4515.12	1324.02	3191.1	-0.152314		150	12.819	2.925	9.894	-0.330129		150	7.786
151	7020.54	921.815	6098.73	0.0615983		151	8023.44	1281.64	6741.8	-0.290508		151	9430.53	1717.87	7712.66	-0.220225		151	2814.56	1551.54	1263.02	-0.00434988		151	7332.44	1282.45	6049.99	0.10055		151	5581.59	1406.52	4175.07	-0.358966		151	4592.37	1292.03	3300.34	-0.123297		151	12.693	3.007	9.686	-0.344211		151	7.901
152	7107.06	947.379	6159.68	0.0722078		152	8246.48	1356.06	6890.42	-0.274867		152	9403.35	1721.38	7681.97	-0.223328		152	2830.78	1584.27	1246.51	-0.0173688		152	6828.4	1183.86	5644.53	0.0267927		152	5539.47	1413.1	4126.37	-0.366444		152	4547.8	1322.69	3225.11	-0.143281		152	12.839	2.89	9.949	-0.326405		152	7.632
153	7088.08	984.35	6103.73	0.0624697		153	8277.99	1367.25	6910.75	-0.272728		153	9239.15	1680.91	7558.24	-0.235837		153	2829.99	1489.38	1340.62	0.0568181		153	6913.76	1226.29	5687.47	0.0346028		153	5464.3	1411.48	4052.82	-0.377736		153	4568.52	1327.58	3240.94	-0.139076		153	13.618	3.038	10.58	-0.283683		153	7.662
154	6888.14	970.436	5917.7	0.0300873		154	8260.36	1326.61	6933.76	-0.270307		154	9416.68	1591.81	7824.88	-0.20888		154	2853.95	1603.65	1250.3	-0.0143787		154	6935.11	1243.81	5691.3	0.0353004		154	5355.71	1486.16	3869.55	-0.405875		154	4567.3	1337.29	3230.02	-0.141978		154	13.755	3.013	10.742	-0.272715		154	7.341
155	6936.04	954.008	5982.04	0.0412862		155	8329.7	1350.67	6979.03	-0.265542		155	9552.67	1666.55	7886.13	-0.202687		155	2808.45	1548.52	1259.93	-0.00678733		155	6742.98	1202.84	5540.14	0.00780318		155	5429.05	1361.22	4067.82	-0.375432		155	4647.21	1262.8	3384.41	-0.100964		155	12.844	2.964	9.88	-0.331077		155	7.494
156	7152.81	973.76	6179.05	0.07558		156	8285.46	1321.15	6964.31	-0.267091		156	9339.54	1687.19	7652.35	-0.226323		156	2821.02	1497.65	1323.37	0.0432229		156	6690.99	1275.93	5415.06	-0.0149504		156	5365.38	1463.25	3902.13	-0.400872		156	4643.63	1274.75	3368.88	-0.10509		156	13.122	3.107	10.015	-0.321936		156	7.413
157	7291.91	951.374	6340.54	0.10369		157	8399.95	1292.4	7107.55	-0.252017		157	8923.01	1685.69	7237.32	-0.268284		157	2793.33	1594.64	1198.69	-0.0550625		157	6953.15	1163.03	5790.12	0.0532768		157	5218.8	1417.42	3801.38	-0.416342		157	4711.18	1345.05	3366.13	-0.105821		157	13.003	2.981	10.022	-0.321462		157	7.136
158	7202.23	967.273	6234.95	0.0853113		158	8201.77	1424	6777.77	-0.286723		158	9162.13	1664.16	7497.96	-0.241932		158	2784.07	1562.47	1221.6	-0.0370016		158	6829.2	1320.77	5508.43	0.00203375		158	5256.75	1393.03	3863.71	-0.406771		158	4666.51	1327.27	3339.24	-0.112964		158	12.894	2.991	9.903	-0.329519		158	7.059
159	7164.6	953.548	6211.05	0.0811499		159	8211.26	1302.05	6909.21	-0.27289		159	8930.42	1692.13	7238.29	-0.268185		159	2846.97	1540.26	1306.7	0.0300834		159	6918.47	1356.77	5561.69	0.0117237		159	5281.07	1401.04	3880.03	-0.404265		159	4746.95	1351.66	3395.29	-0.0980736		159	13.366	2.942	10.424	-0.294245		159	7.404
160	7089.22	989.904	6099.31	0.0617004		160	8127.48	1302.03	6825.45	-0.281705		160	9174.51	1738.45	7436.06	-0.24819		160	2786.35	1490.38	1295.96	0.0216193		160	6916.16	1245.55	5670.6	0.0315351		160	5309.69	1380.55	3929.14	-0.396725		160	4782.36	1309.1	3473.26	-0.0773637		160	12.843	2.956	9.887	-0.330603		160	7.403
161	7201.14	969.088	6232.06	0.0848067		161	8096.75	1350.44	6746.31	-0.290033		161	10386.9	1601.88	8785.04	-0.111804		161	2768.5	1417.27	1351.23	0.0651875		161	6946.85	1252.39	5694.46	0.0358747		161	5342.06	1448.83	3893.24	-0.402238		161	4714.59	1317.14	3397.45	-0.0975006		161	13.39	2.843	10.547	-0.285917		161	7.541
162	7354.22	978.223	6376	0.109863		162	8661.43	1316.76	7344.67	-0.227063		162	9161.1	1650.08	7511.02	-0.240612		162	2758.76	1470.71	1288.04	0.0153744		162	6832.9	1195.38	5637.52	0.025516		162	5181.5	1369.74	3811.76	-0.414748		162	4716.32	1287.99	3428.33	-0.0892971		162	12.806	2.881	9.925	-0.32803		162	7.879
163	7381.99	953.525	6428.46	0.118995		163	8406.67	1332.36	7074.32	-0.255515		163	8845.84	1571.79	7274.05	-0.26457		163	2811.29	1488.67	1322.62	0.0426341		163	7078.52	1280.12	5798.4	0.0547827		163	5163.03	1380.31	3782.72	-0.419206		163	4755.93	1306.86	3449.07	-0.0837872		163	12.217	2.831	9.386	-0.364523		163	8.191
164	7274.75	950.241	6324.51	0.1009		164	7967.28	1340.65	6626.64	-0.302627		164	8673.9	1729.71	6944.19	-0.29792		164	2807.54	1638.12	1169.42	-0.0781386		164	7087.93	1203.72	5884.22	0.0703932		164	5316.7	1413.39	3903.31	-0.400691		164	4822.93	1299.25	3523.68	-0.0639694		164	12.027	2.86	9.167	-0.37935		164	7.903
165	7123.18	967.04	6156.14	0.0715914		165	8044.06	1274.54	6769.52	-0.287591		165	8855.79	1634.95	7220.84	-0.26995		165	2782.7	1560.35	1222.35	-0.0364104		165	6900.32	1351.37	5548.95	0.0094058		165	5216.07	1359.48	3856.59	-0.407864		165	4864.75	1316.23	3548.52	-0.0573711		165	12.508	3.1	9.408	-0.363033		165	11.128
166	7148.47	927.766	6220.71	0.0828315		166	8009.93	1319.27	6690.66	-0.29589		166	9013.51	1678.86	7334.65	-0.258443		166	2786.12	1515.85	1270.27	0.00136377		166	6750.2	1220.53	5529.66	0.00589677		166	5106.9	1408.08	3698.81	-0.432089		166	4972.96	1303.13	3669.82	-0.0251474		166	12.576	3.074	9.502	-0.356669		166	8.582
167	7284.18	933.919	6350.26	0.105382		167	8162.9	1263.4	6899.5	-0.273912		167	8990.47	1702.17	7288.3	-0.26313		167	2770.14	1503.89	1266.25	-0.00180365		167	7093.94	1163.8	5930.14	0.078748		167	5151.33	1374.73	3776.6	-0.420147		167	4886.23	1319.7	3566.52	-0.052588		167	12.411	2.905	9.506	-0.356398		167	8.05
168	7164.5	986.21	6178.29	0.0754479		168	8116.14	1359.5	6756.64	-0.288946		168	8952.21	1644.61	7307.6	-0.261178		168	2762.22	1606.32	1155.9	-0.0887966		168	6963.19	1150.54	5812.64	0.0573734		168	5258.13	1424.04	3834.09	-0.411319		168	4877.94	1312.58	3565.35	-0.0528988		168	13.149	2.834	10.315	-0.301625		168	8.273
169	7440.55	936.28	6504.27	0.132191		169	8092.85	1321.82	6771.02	-0.287433		169	9018.27	1652.77	7365.51	-0.255323		169	2797.88	1599.76	1198.12	-0.0555166		169	7008.12	1140.27	5867.85	0.0674165		169	5271.38	1393.07	3878.31	-0.404529		169	4839.68	1269.56	3570.12	-0.051633		169	12.623	2.8	9.823	-0.334936		169	8.086
170	7600.18	932.897	6667.29	0.160567		170	8249.51	1356.57	6892.94	-0.274602		170	8979.57	1658.71	7320.86	-0.259838		170	2778.51	1489.59	1288.92	0.0160641		170	6929.28	1204.97	5724.31	0.0413039		170	5193.29	1367.73	3825.55	-0.41263		170	4913.49	1311.35	3602.15	-0.043124		170	12.745	2.918	9.827	-0.334665		170	7.844
171	7270.49	938.27	6332.22	0.102242		171	8351.01	1323.42	7027.59	-0.260432		171	8715.43	1664.47	7050.97	-0.287124		171	2791.52	1652.72	1138.81	-0.10227		171	6838.13	1199.66	5638.47	0.0256892		171	5184.21	1392.92	3791.29	-0.417891		171	4927.11	1289.03	3638.08	-0.0335796		171	12.879	2.94	9.939	-0.327082		171	8.566
172	7151.11	924.871	6226.23	0.0837936		172	8342.25	1303.31	7038.94	-0.259237		172	8699.43	1719.81	6979.63	-0.294337		172	2791.48	1598.66	1192.82	-0.0596915		172	6871.48	1145.89	5725.59	0.0415379		172	5180.47	1377.95	3802.51	-0.416168		172	4966.08	1337.72	3628.36	-0.0361608		172	12.315	2.957	9.358	-0.366418		172	8.759
173	7127.23	939.15	6188.08	0.0771518		173	8331.77	1354.65	6977.13	-0.265743		173	8729.99	1703.54	7026.46	-0.289602		173	2765.48	1603.02	1162.45	-0.0836284		173	6744.1	1246.15	5497.95	0.000128792		173	5186.93	1358.42	3828.51	-0.412176		173	4954.55	1324.21	3630.34	-0.0356354		173	12.384	2.9	9.484	-0.357888		173	8.925
174	7020.94	944.91	6076.03	0.0576473		174	8341.75	1285.4	7056.36	-0.257405		174	8791.61	1690.17	7101.44	-0.282022		174	2808.33	1531.06	1277.27	0.00687877		174	6702.91	1239.52	5463.4	-0.00615799		174	5253.78	1362.41	3891.37	-0.402524		174	5050.93	1270.47	3780.47	0.00424387		174	12.293	2.984	9.309	-0.369736		174	8.057
175	6870.69	973.198	5897.49	0.0265699		175	8145.8	1295.03	6850.77	-0.27904		175	8689.46	1625.24	7064.22	-0.285784		175	2791.17	1559.99	1231.17	-0.0294567		175	6843.05	1242.6	5600.44	0.0187727		175	5251.55	1395.5	3856.05	-0.407948		175	5011.28	1328.49	3682.79	-0.0217039		175	12.415	3.193	9.222	-0.375626		175	8.495
176	6881.8	930.292	5951.5	0.0359713		176	8135.84	1359.13	6776.7	-0.286835		176	8751.92	1635.91	7116.02	-0.280548		176	2797.93	1518.43	1279.5	0.00863591		176	6781.96	1241.75	5540.21	0.00781591		176	5205.85	1382.98	3822.87	-0.413041		176	5041.27	1266.22	3775.04	0.00280357		176	12.147	2.995	9.152	-0.380366		176	8.468
177	6882.08	965.491	5916.59	0.0298942		177	8099.67	1268.45	6831.22	-0.281098		177	8672.81	1679.21	6993.6	-0.292925		177	2808.28	1449.41	1358.88	0.0712149		177	6730.36	1221.53	5508.83	0.00210796		177	5077.06	1342	3735.05	-0.426525		177	4975.02	1258.3	3716.72	-0.0126902		177	11.91	3.02	8.89	-0.398104		177	8.086
178	6676.55	930.888	5745.66	0.000140996		178	8048.7	1304.68	6744.02	-0.290275		178	8721.42	1708.12	7013.3	-0.290932		178	2767.8	1536.48	1231.31	-0.0293455		178	6896.65	1311.72	5584.93	0.01595		178	5208.87	1486.11	3722.75	-0.428414		178	5082.74	1302.72	3780.02	0.00412539		178	12.192	2.865	9.327	-0.368517		178	8.107
179	6655.94	965.859	5690.08	-0.00953427		179	8084.33	1328.24	6756.09	-0.289004		179	9071.86	1739.73	7332.13	-0.258698		179	2756.35	1533.27	1223.09	-0.0358302		179	7068.75	1186.44	5882.3	0.0700452		179	5494.51	1402.05	4092.45	-0.37165		179	5130.43	1330.19	3800.24	0.0094969		179	12.204	2.929	9.275	-0.372038		179	8.206
180	6581.33	981.946	5599.38	-0.025322		180	8130.6	1294.32	6836.28	-0.280565		180	8675.84	1644.62	7031.22	-0.289121		180	2770.3	1651.35	1118.95	-0.117925		180	6911.88	1277.82	5634.06	0.0248885		180	5124.58	1355.42	3769.16	-0.421289		180	5219.17	1318.18	3900.99	0.036261		180	12.024	2.911	9.113	-0.383006		180	8.28
181	6539.68	1001.89	5537.8	-0.0360423		181	8132.22	1313.22	6819	-0.282383		181	8640.9	1638.19	7002.7	-0.292004		181	2795.93	1592.46	1203.47	-0.0512936		181	6822.02	1238.55	5583.47	0.0156853		181	5209.44	1404.41	3805.04	-0.41578		181	5212.35	1296.72	3915.63	0.0401478		181	11.813	2.937	8.876	-0.399052		181	9.023
182	6704.73	1002.86	5701.87	-0.00748218		182	8357.72	1312.29	7045.43	-0.258554		182	8601.69	1692.27	6909.42	-0.301435		182	2788.49	1559.93	1228.56	-0.0315173		182	6777.19	1238.27	5538.92	0.0075807		182	5099.91	1341.31	3758.61	-0.422909		182	5275.94	1267.63	4008.31	0.0647687		182	12.096	2.887	9.209	-0.376506		182	8.513
183	6572.35	904.316	5668.04	-0.0133714		183	8642.58	1309.04	7333.53	-0.228235		183	8459.96	1650.37	6809.6	-0.311528		183	2791.07	1447.72	1343.35	0.0589733		183	6978.38	1291.77	5686.61	0.0344472		183	5422.57	1341.87	4080.7	-0.373455		183	5385.72	1271.19	4114.52	0.0929834		183	12.052	3.168	8.884	-0.39851		183	8.289
184	6626.06	966.71	5659.35	-0.0148827		184	8098.51	1361.57	6736.94	-0.291019		184	8451	1686.82	6764.18	-0.316119		184	2762.69	1432.76	1329.93	0.0483982		184	6907.6	1281.89	5625.72	0.0233701		184	5197.72	1395.5	3802.21	-0.416214		184	5431.97	1349.98	4081.99	0.0843405		184	12.025	3.053	8.972	-0.392552		184	8.474
185	6499.95	929.896	5570.05	-0.0304272		185	8188.23	1276.95	6911.28	-0.272672		185	8445.05	1665.77	6779.28	-0.314593		185	2776.88	1611.23	1165.65	-0.0811121		185	6686.6	1244.81	5441.79	-0.0100881		185	5007.82	1386.88	3620.93	-0.444047		185	5516.02	1335.79	4180.22	0.110435		185	12.205	3.152	9.053	-0.387068		185	8.673
186	6376.55	942.987	5433.56	-0.0541864		186	8186.27	1327.4	6858.86	-0.278188		186	8440.08	1664.08	6776.01	-0.314923		186	2759.73	1498.16	1261.57	-0.00549766		186	6777.19	1215.96	5561.22	0.0116382		186	5116.21	1377.51	3738.7	-0.425965		186	5470.37	1332.03	4138.34	0.0993096		186	12.113	3.015	9.098	-0.384022		186	8.971
187	6334.73	904.957	5429.77	-0.0548465		187	8316.8	1353.97	6962.83	-0.267247		187	8293.95	1709.13	6584.82	-0.334253		187	2765.31	1533.08	1232.23	-0.0286211		187	6907.29	1166.23	5741.06	0.0443517		187	5175.66	1436.37	3739.29	-0.425874		187	5606.57	1301.08	4305.5	0.143713		187	12.007	2.95	9.057	-0.386798		187	8.734
188	6278.11	912.874	5365.24	-0.0660786		188	8339.26	1434.69	6904.57	-0.273378		188	8585.75	1726.49	6859.27	-0.306506		188	2817.03	1514.37	1302.67	0.0269018		188	6939.33	1147.63	5791.7	0.0535637		188	5019.95	1429.51	3590.44	-0.448728		188	5765.59	1307.43	4458.16	0.184267		188	12.077	2.987	9.09	-0.384563		188	9.101
189	6266.88	917.106	5349.78	-0.0687704		189	8207.71	1358.23	6849.47	-0.279176		189	8562.81	1705.39	6857.42	-0.306692		189	2814.88	1509.56	1305.33	0.0289979		189	6696.44	1282.78	5413.66	-0.0152054		189	4991.08	1466.34	3524.74	-0.458817		189	5907.92	1308.5	4599.42	0.221792		189	12.252	2.977	9.275	-0.372038		189	9.447
190	6316.8	953.923	5362.88	-0.0664896		190	8226.18	1308.93	6917.26	-0.272043		190	8814.42	1693.1	7121.32	-0.280011		190	2827.43	1477.45	1349.98	0.0642014		190	6581.92	1296.75	5285.17	-0.0385784		190	5088.63	1404.67	3683.96	-0.43437		190	6193.05	1308.72	4884.33	0.297475		190	12.293	2.973	9.32	-0.368991		190	9.549
191	6407.19	912.384	5494.8	-0.0435261		191	8278.25	1374.51	6903.73	-0.273467		191	8753.43	1646.13	7107.31	-0.281428		191	2829.14	1638.35	1190.78	-0.0612957		191	6827.3	1103.06	5724.24	0.0412912		191	5052.67	1428.95	3623.72	-0.44362		191	6279.67	1285.46	4994.21	0.326663		191	12.043	2.983	9.06	-0.386594		191	9.7
192	6253.93	928.104	5325.82	-0.0729399		192	8097.56	1371.25	6726.31	-0.292138		192	8749.93	1630.12	7119.81	-0.280164		192	2828.42	1529.52	1298.9	0.0239322		192	6773.85	1189.97	5583.88	0.0157599		192	5075.84	1400.18	3675.66	-0.435645		192	6541.44	1292.14	5249.31	0.394427		192	12	2.963	9.037	-0.388152		192	9.184
193	6359.78	943.952	5415.83	-0.0572723		193	8201.68	1357.32	6844.37	-0.279714		193	8576.75	1672.64	6904.11	-0.301972		193	2821.5	1516.39	1305.11	0.0288268		193	6769.87	1182.72	5587.15	0.0163536		193	5031.58	1387.3	3644.28	-0.440462		193	6917.61	1293.49	5624.12	0.493993		193	12.057	3.021	9.036	-0.388219		193	9.283
194	6271.37	941.61	5329.76	-0.0722549		194	8216.89	1352.13	6864.76	-0.277568		194	8903.5	1676.91	7226.59	-0.269368		194	2863.03	1552.19	1310.84	0.0333454		194	6764.99	1180.8	5584.19	0.0158159		194	5024.94	1447.51	3577.44	-0.450725		194	7196.25	1311.61	5884.64	0.563196		194	12.22	3.324	8.896	-0.397698		194	8.858
195	6233.03	919.109	5313.92	-0.0750122		195	8365.25	1315.46	7049.78	-0.258096		195	8756.26	1740.35	7015.91	-0.290669		195	2839.12	1458.49	1380.63	0.0883583		195	6729.63	1261.68	5467.95	-0.00532976		195	5110.23	1365.04	3745.2	-0.424968		195	7338.6	1307.96	6030.64	0.60198		195	12.21	2.897	9.313	-0.369465		195	9.505
196	6174.07	923.57	5250.5	-0.0860515		196	8274.75	1326.04	6948.71	-0.268734		196	9033.38	1669.69	7363.69	-0.255507		196	2828.25	1573.93	1254.32	-0.0112074		196	6612.73	1206.32	5406.41	-0.0165234		196	5198.34	1391.42	3806.91	-0.415492		196	7754.78	1311.12	6443.66	0.711696		196	11.752	3.006	8.746	-0.407854		196	9.229
197	5916.13	899.095	5017.03	-0.12669		197	8259.4	1373.22	6886.17	-0.275314		197	8948.37	1640.92	7307.45	-0.261193		197	2776.18	1540.72	1235.46	-0.0260796		197	6778.39	1175.48	5602.91	0.0192213		197	5086.73	1340.35	3746.39	-0.424785		197	7965.73	1330.74	6634.99	0.762521		197	11.794	2.926	8.868	-0.399594		197	9.456
198	5677.38	881.507	4795.87	-0.165188		198	8036.95	1316.88	6720.07	-0.292794		198	8965.57	1617.45	7348.12	-0.257082		198	2787.92	1585.45	1202.47	-0.0520843		198	6558.68	1271.67	5287.01	-0.0382442		198	5121.45	1426.11	3695.34	-0.432622		198	8618.01	1306.55	7311.46	0.942219		198	11.757	2.802	8.955	-0.393703		198	9.298
199	5882.36	951.55	4930.81	-0.141699		199	8068.3	1345.83	6722.47	-0.292542		199	8674.35	1616.09	7058.26	-0.286387		199	2856.12	1511.56	1344.56	0.0599287		199	6668.58	1202.78	5465.79	-0.00572177		199	5011.44	1363.02	3648.41	-0.439827		199	9067.32	1308.6	7758.72	1.06103		199	11.88	2.995	8.885	-0.398443		199	9.063
200	5835.48	923.105	4912.37	-0.144909		200	8037.98	1320.86	6717.12	-0.293105		200	8727.7	1655.76	7071.94	-0.285004		200	2799.07	1544.42	1254.65	-0.0109496		200	6632.43	1214.39	5418.04	-0.014409		200	5042.46	1366.3	3676.16	-0.435568		200	9537.23	1354.08	8183.15	1.17377		200	11.86	3.003	8.857	-0.400339		200	9.252
201	5775.05	919.585	4855.47	-0.154814		201	8120.96	1299.28	6821.68	-0.282102		201	9046.42	1653.71	7392.71	-0.252573		201	2798.92	1565.48	1233.44	-0.0276712		201	6596.95	1240.64	5356.31	-0.0256385		201	5026.62	1402.9	3623.73	-0.443618		201	9805.34	1277.32	8528.02	1.26538		201	11.835	2.985	8.85	-0.400812		201	9.292
202	5690.41	943.935	4746.47	-0.173787		202	8047.48	1330.12	6717.36	-0.29308		202	8885.68	1694.36	7191.32	-0.272934		202	2800.32	1492.71	1307.61	0.0308		202	7011.13	1223.98	5787.15	0.052736		202	5143.73	1454.61	3689.12	-0.433578		202	10396.2	1353.01	9043.15	1.40222		202	11.657	3.017	8.64	-0.41503		202	9.56
203	5807.12	913.061	4894.06	-0.148097		203	8085.98	1288.39	6797.59	-0.284637		203	8571.89	1647.49	6924.39	-0.299921		203	2814.92	1544.27	1270.65	0.00166333		203	6679.64	1249.21	5430.43	-0.0121552		203	5343.24	1359.4	3983.84	-0.388326		203	10783.9	1363.79	9420.06	1.50235		203	11.526	3.097	8.429	-0.429316		203	9.378
204	5653.65	933.432	4720.22	-0.178357		204	8128.66	1315.09	6813.57	-0.282955		204	8682.85	1635.68	7047.17	-0.287509		204	2836.84	1531.71	1305.13	0.0288426		204	6894.95	1260.1	5634.85	0.0250314		204	5037.25	1426.82	3610.43	-0.44566		204	11097.9	1315.37	9782.58	1.59865		204	12.097	3.019	9.078	-0.385376	9.0354	204	9.762
205	5782.38	953.38	4829	-0.159422		205	7998.73	1323.99	6674.74	-0.297565		205	8762.67	1659.94	7102.73	-0.281891		205	2885.13	1447.82	1437.31	0.133045		205	6830.47	1305.58	5524.89	0.00502852		205	4979.58	1518.31	3461.27	-0.468561		205	11083.1	1342.02	9741.03	1.58761		205	11.866	2.977	8.889	-0.398172		205	9.216
206	5635.87	915.018	4720.85	-0.178247		206	8050.6	1388.25	6662.35	-0.298869		206	8672.73	1635.04	7037.7	-0.288466		206	2821.12	1528.14	1292.98	0.0192662		206	6750.6	1241.54	5509.06	0.00214871		206	4878.37	1405.13	3473.24	-0.466724		206	10987	1317.76	9669.27	1.56855		206	11.956	3.166	8.79	-0.404875		206	9.455
207	5557.94	890.399	4667.54	-0.187526		207	7837.29	1236.91	6600.37	-0.305391		207	8396.03	1638.87	6757.16	-0.316829		207	2856.57	1541	1315.58	0.0370804		207	6613.47	1270.91	5342.56	-0.0281388		207	4862.76	1420.43	3442.33	-0.47147		207	10779.7	1268.76	9510.91	1.52648		207	12.356	2.971	9.385	-0.36459		207	9.318
208	5673.39	916.851	4756.54	-0.172035		208	7853.48	1369.65	6483.83	-0.317656		208	8496.32	1676.68	6819.64	-0.310513		208	2848.6	1477.04	1371.56	0.0812123		208	6584.92	1255.11	5329.81	-0.0304583		208	4883.19	1403.08	3480.11	-0.465669		208	10681.6	1282.68	9398.94	1.49674		208	11.732	3.039	8.693	-0.411442		208	9.024
209	5587.05	921.521	4665.53	-0.187877		209	7931.83	1327.15	6604.68	-0.304938		209	8297.48	1528.45	6769.03	-0.315629		209	2864.31	1466.71	1397.6	0.101739		209	6634.77	1244.34	5390.43	-0.0194315		209	4825.6	1407.27	3418.33	-0.475155		209	10452.8	1356.34	9096.49	1.41639		209	12.405	2.985	9.42	-0.362221		209	9.031
210	5600.42	894.992	4705.43	-0.180931		210	7821.16	1406.71	6414.45	-0.324957		210	7805.14	1683.82	6121.32	-0.381115		210	2825.24	1537.59	1287.65	0.0150614		210	6534.7	1192.52	5342.18	-0.0282081		210	4822.76	1376.5	3446.26	-0.470866		210	10346.5	1248.43	9098.03	1.4168		210	11.83	2.831	8.999	-0.390724		210	8.964
211	5571.77	894.069	4677.7	-0.185757		211	8227.89	1304.07	6923.82	-0.271352		211	8081.32	1651.43	6429.89	-0.349918		211	2810.44	1463.45	1346.99	0.0618443		211	6568.29	1217.78	5350.52	-0.0266917		211	4792.89	1407.88	3385	-0.480271		211	10169.1	1338.94	8830.12	1.34564		211	11.623	2.859	8.764	-0.406635		211	9.096
212	5620.6	879.129	4741.47	-0.174658		212	8012.42	1303.55	6708.87	-0.293973		212	7949.9	1584.7	6365.2	-0.356457		212	2794.47	1595.94	1198.53	-0.0551879		212	6805.11	1198.78	5606.32	0.0198419		212	4760.25	1452.78	3307.47	-0.492176		212	9997.86	1283.72	8714.14	1.31483		212	11.872	2.971	8.901	-0.39736		212	9.174
213	5689.17	892.807	4796.36	-0.165102		213	8019.47	1411.5	6607.97	-0.304592		213	7985.42	1625.68	6359.74	-0.35701		213	2822.6	1487.5	1335.1	0.052469		213	6767.18	1187.74	5579.45	0.0149529		213	4753.22	1371.96	3381.26	-0.480846		213	10063.7	1321.91	8741.79	1.32217		213	11.745	2.94	8.805	-0.403859		213	9.521
214	5761.34	912.642	4848.7	-0.155993		214	8252.97	1339.75	6913.22	-0.272468		214	8078.09	1704.03	6374.06	-0.355562		214	2834.78	1437.94	1396.83	0.101134		214	6909.95	1236.44	5673.51	0.032064		214	4709.33	1406.05	3303.27	-0.49282		214	10102.7	1337.74	8764.97	1.32833		214	12.017	3.095	8.922	-0.395938		214	9.181
215	5718.15	913.956	4804.19	-0.16374		215	8497.86	1324.83	7173.04	-0.245126		215	7948.2	1621.41	6326.8	-0.36034		215	2826.89	1454.34	1372.56	0.0819982		215	6785.75	1240.53	5545.22	0.0087271		215	4664.1	1375.02	3289.07	-0.495		215	9917.91	1320.09	8597.82	1.28393		215	12.391	2.947	9.444	-0.360596		215	9.536
216	5813.51	885.001	4928.51	-0.1421		216	7998.39	1365.76	6632.64	-0.301996		216	8078.2	1618.21	6459.99	-0.346874		216	2835.73	1535.37	1300.36	0.0250855		216	6892.49	1224.61	5667.88	0.0310392		216	4705.61	1356.33	3349.28	-0.485757		216	9749.3	1281.64	8467.66	1.24935		216	12.385	3.008	9.377	-0.365132		216	9.184
217	5763.74	950.478	4813.26	-0.162161		217	8149.27	1340.78	6808.49	-0.28349		217	8085	1544.13	6540.87	-0.338697		217	2806.8	1531	1275.8	0.00572627		217	6939.44	1182.75	5756.69	0.0471949		217	4676.38	1378.49	3297.89	-0.493647		217	9584.2	1294.32	8289.88	1.20212		217	12.287	3.022	9.265	-0.372715		217	9.127
218	5821.07	888.48	4932.59	-0.14139		218	8010.46	1281.51	6728.95	-0.29186		218	8282.51	1659.41	6623.1	-0.330383		218	2804.64	1530.75	1273.88	0.00421193		218	7377.49	1160.44	6217.05	0.13094		218	4625.63	1360.33	3265.3	-0.49865		218	9260.45	1291.79	7968.66	1.1168		218	12.545	3.042	9.503	-0.356601		218	9.348
219	5871.34	877.56	4993.78	-0.130739		219	7855.37	1363.29	6492.08	-0.316788		219	8002.98	1635.4	6367.57	-0.356218		219	2844.18	1530.47	1313.71	0.0356079		219	7295.23	1189.92	6105.31	0.110612		219	4676.38	1380.02	3296.36	-0.493881		219	9061.93	1309.05	7752.88	1.05948		219	12.453	3.006	9.447	-0.360393		219	9.438
220	5767.3	982.406	4784.9	-0.167099		220	7762.91	1350.06	6412.85	-0.325126		220	8179.21	1709.65	6469.56	-0.345907		220	2842.92	1584.9	1258.02	-0.00829536		220	7268.32	1221.49	6046.82	0.0999728		220	4694.44	1437.86	3256.58	-0.49999		220	8944.9	1288.24	7656.66	1.03392		220	12.243	2.997	9.246	-0.374001		220	8.767
221	5840.98	926.999	4913.98	-0.144629		221	7900.21	1318.82	6581.39	-0.307389		221	7883.72	1669.93	6213.78	-0.371767		221	2854.57	1625.45	1229.11	-0.0310806		221	7172.72	1255.85	5916.86	0.0763322		221	4556	1370.09	3185.91	-0.510839		221	8380	1280.96	7099.03	0.885789		221	12.611	2.809	9.802	-0.336357		221	8.504
222	5850.8	940.133	4910.67	-0.145205		222	7851.09	1350.04	6501.05	-0.315844		222	7758.8	1598.84	6159.96	-0.377208		222	2864.1	1531.47	1332.63	0.0505258		222	7134.35	1225.86	5908.5	0.0748102		222	4642.92	1380.82	3262.1	-0.499142		222	8185.8	1280.53	6905.27	0.834318		222	12.606	2.858	9.748	-0.340014		222	9.52
223	6045.52	934.821	5110.7	-0.110387		223	7669.76	1264.31	6405.45	-0.325905		223	7817.21	1680.41	6136.8	-0.37955		223	2841.91	1524.5	1317.41	0.038527		223	7109.06	1174.89	5934.18	0.0794814		223	4885.89	1298.61	3587.28	-0.449214		223	8076.23	1267.72	6808.5	0.808612		223	12.418	3.076	9.342	-0.367502		223	9.013
224	6349.63	880.822	5468.81	-0.0480508		224	7630	1405.2	6224.81	-0.344915		224	7621.28	1575.28	6045.99	-0.38873		224	2893.82	1579.69	1314.14	0.0359437		224	7074.16	1165.62	5908.55	0.0748193		224	4927.06	1365.91	3561.15	-0.453225		224	7924.23	1263.57	6660.65	0.769337		224	12.872	3.013	9.859	-0.332498		224	8.818
225	6471.76	930.045	5541.72	-0.03536		225	7872.29	1380	6492.29	-0.316766		225	7600.78	1634.78	5966	-0.396818		225	2937.51	1637.44	1300.07	0.0248585		225	7204.95	1199.95	6005	0.0923648		225	4593.38	1389.26	3204.12	-0.508044		225	7847.32	1339.65	6507.67	0.728699		225	12.582	3.068	9.514	-0.355856		225	8.822
226	6575.48	919.917	5655.57	-0.0155421		226	8082.53	1332.41	6750.12	-0.289632		226	7546.42	1582.38	5964.03	-0.397017		226	2911.02	1588.34	1322.68	0.0426806		226	7316.1	1282.78	6033.32	0.0975157		226	4580.1	1450.54	3129.56	-0.519492		226	7910.33	1325.84	6584.48	0.749104		226	13.149	3.149	10	-0.322952		226	8.846
227	6636.86	933.11	5703.75	-0.00715545		227	7771.67	1295.87	6475.8	-0.318502		227	7638.46	1633.54	6004.91	-0.392884		227	2898.1	1535.55	1362.55	0.074108		227	7023.68	1224.01	5799.67	0.055013		227	4594.21	1371.24	3222.97	-0.505149		227	7873.84	1311.66	6562.18	0.743179		227	12.886	3.08	9.806	-0.336087		227	8.662
228	6430.12	931.018	5499.1	-0.0427781		228	7895.35	1330.86	6564.5	-0.309167		228	7598.86	1680.7	5918.16	-0.401655		228	2936.58	1525.16	1411.42	0.112635		228	7836	1223.59	6612.41	0.202859		228	4616.9	1401.05	3215.84	-0.506244		228	7648.21	1328.62	6319.59	0.678737		228	12.696	3.032	9.664	-0.345701		228	8.943
229	6321.48	934.95	5386.53	-0.0623724		229	7934.29	1275.7	6658.59	-0.299265		229	7764.3	1717.23	6047.07	-0.388621		229	2898.19	1568.55	1329.64	0.0481648		229	7205.12	1261.52	5943.61	0.081197		229	4714.26	1429.7	3284.56	-0.495693		229	7513.4	1324.7	6188.69	0.643966		229	12.603	3.037	9.566	-0.352336		229	8.8
230	6227.85	977.79	5250.06	-0.0861282		230	8962.02	1339.1	7622.92	-0.19778		230	7712.29	1600.04	6112.25	-0.382032		230	2964.8	1549.26	1415.55	0.115886		230	7096.64	1248.27	5848.37	0.0638723		230	4793.27	1423.22	3370.04	-0.482568		230	7572.72	1312.98	6259.74	0.66284		230	12.497	2.985	9.512	-0.355992		230	8.752
231	6208.7	890.3	5318.4	-0.0742317		231	8355.41	1333.32	7022.09	-0.261011		231	7603.56	1584.59	6018.97	-0.391463		231	2939.39	1593.57	1345.82	0.0609204		231	7032.02	1179.24	5852.78	0.0646744		231	4693.71	1376.86	3316.85	-0.490736		231	7404.42	1264.82	6139.6	0.630925		231	12.327	2.898	9.429	-0.361611		231	8.509
232	6223.24	898.686	5324.55	-0.0731613		232	7926.93	1347.01	6579.92	-0.307544		232	7756.15	1612.06	6144.1	-0.378812		232	2954.07	1524.39	1429.68	0.127026		232	7021.39	1180.14	5841.25	0.0625771		232	4585.23	1457.38	3127.85	-0.519754		232	7169.42	1313.11	5856.31	0.555672		232	12.782	2.903	9.879	-0.331144		232	8.635
233	6240.28	905.675	5334.6	-0.0714116		233	7754.35	1373.77	6380.58	-0.328522		233	7791.46	1665.7	6125.76	-0.380666		233	2996.43	1450.4	1546.03	0.218748		233	6889.77	1204.57	5685.21	0.0341915		233	4561.95	1384.74	3177.21	-0.512176		233	7087.25	1295.45	5791.8	0.538534		233	12.734	2.953	9.781	-0.337779		233	8.341
234	6196.62	878.151	5318.47	-0.0742195		234	7746.73	1322.99	6423.74	-0.32398		234	7571.66	1599.24	5972.42	-0.396169		234	3012.77	1596.75	1416.02	0.116261		234	7014.3	1195.63	5818.66	0.0584687		234	4590.69	1386.98	3203.71	-0.508107		234	7042.08	1351.41	5690.67	0.511671		234	12.491	3.213	9.278	-0.371835		234	8.66
235	6215.45	960.174	5255.27	-0.0852208		235	7638.32	1365.87	6272.45	-0.339901		235	7601.37	1645.49	5955.88	-0.397842		235	3001.76	1490.46	1511.3	0.191373		235	6857.97	1252.28	5605.69	0.0197259		235	4537.14	1396.63	3140.51	-0.517811		235	6954.38	1331.41	5622.97	0.493686		235	12.358	2.998	9.36	-0.366283		235	9.001
236	6164.02	939.207	5224.81	-0.0905231		236	7638.76	1344.06	6294.7	-0.33756		236	7456.81	1660.3	5796.5	-0.413955		236	3008.08	1484.43	1523.65	0.201108		236	7043.92	1299.61	5744.32	0.0449447		236	4526.08	1413.91	3112.17	-0.522162		236	6886.99	1304.85	5582.14	0.482842		236	12.922	2.939	9.983	-0.324103		236	8.564
237	6421.28	944.155	5477.12	-0.0466035		237	7781.59	1323.04	6458.56	-0.320316		237	7543.77	1748.39	5795.38	-0.414068		237	3055.78	1524.12	1531.66	0.207422		237	7038.36	1290.7	5747.66	0.0455526		237	4770.13	1397.16	3372.97	-0.482118		237	6893.09	1287.07	5606.02	0.489183		237	12.975	3.05	9.925	-0.32803		237	8.913
238	6479.44	942.492	5536.95	-0.0361893		238	7785.46	1286.58	6498.88	-0.316072		238	7671.52	1602.41	6069.11	-0.386393		238	3082.89	1435.07	1647.82	0.298991		238	6779.82	1195.57	5584.25	0.0158259		238	4546.84	1418.12	3128.72	-0.519621		238	6855.78	1309.07	5546.71	0.473429		238	12.939	3.097	9.842	-0.333649		238	8.744
239	6431.68	896.608	5535.07	-0.0365163		239	7808.39	1269.07	6539.32	-0.311817		239	7558.93	1651.51	5907.42	-0.402741		239	3173.84	1611.35	1562.49	0.231726		239	6716.14	1256.32	5459.83	-0.00680741		239	4471.63	1407.02	3064.61	-0.529464		239	6729.89	1314.33	5415.56	0.43859		239	12.698	3.025	9.673	-0.345091		239	8.551
240	6408.62	951.91	5456.72	-0.0501559		240	7792.03	1313.82	6478.21	-0.318248		240	7343.73	1635.19	5708.54	-0.422848		240	3219.31	1569.36	1649.95	0.300668		240	6970.42	1282.68	5687.73	0.0346515		240	4499.35	1417.68	3081.67	-0.526845		240	6685.93	1342.02	5343.91	0.419558		240	12.999	3.264	9.735	-0.340894		240	8.382
241	6455.23	965.948	5489.28	-0.0444873		241	7578.77	1404.39	6174.38	-0.350222		241	7595.22	1635.51	5959.71	-0.397454		241	3228.77	1672.02	1556.75	0.227198		241	6728.33	1254.98	5473.35	-0.00434709		241	4461.19	1370.97	3090.22	-0.525532		241	6560.91	1269.37	5291.54	0.405646		241	12.959	2.967	9.992	-0.323494		241	8.605
242	6495.63	936.431	5559.2	-0.0323166		242	7591.21	1333.16	6258.05	-0.341417		242	7244	1624.26	5619.73	-0.431827		242	3250.69	1523.14	1727.55	0.36184		242	6708.6	1194.31	5514.29	0.0031001		242	4452.37	1439.96	3012.41	-0.537479		242	6483.62	1333.09	5150.52	0.368187		242	13.575	3.041	10.534	-0.286798		242	8.489
243	6434.25	929.411	5504.84	-0.0417797		243	7562.72	1343.12	6219.6	-0.345463		243	7309.68	1624	5685.68	-0.42516		243	3254.53	1569.62	1684.91	0.328226		243	6632.3	1303.83	5328.47	-0.0307017		243	4391.22	1365.75	3025.47	-0.535474		243	6462.21	1326.84	5135.38	0.364163		243	13.113	3.056	10.057	-0.319093		243	8.449
244	6262.06	874.968	5387.09	-0.0622757		244	7651.89	1307.85	6344.04	-0.332367		244	7184.81	1679.36	5505.45	-0.443381		244	3318.25	1572.03	1746.22	0.376559		244	6993.1	1245.46	5747.64	0.0455486		244	4365.19	1326.87	3038.32	-0.5335		244	6287.09	1266.88	5020.21	0.333569		244	13.638	3.062	10.576	-0.283954		244	8.281
245	6456.41	931.776	5524.63	-0.0383336		245	7489.19	1306.49	6182.71	-0.349346		245	7291.01	1613.57	5677.44	-0.425992		245	3347.23	1553.88	1793.35	0.413713		245	6842.43	1283.31	5559.12	0.0112558		245	4308.15	1399.75	2908.4	-0.553448		245	6321.82	1351.08	4970.75	0.32043		245	13.625	3.045	10.58	-0.283683		245	8.561
246	6638.61	902.312	5736.3	-0.00148933		246	7554.12	1354.7	6199.42	-0.347587		246	7090.83	1642.22	5448.61	-0.449128		246	3361.14	1504.47	1856.67	0.463627		246	7230.96	1196.7	6034.26	0.0976871		246	4325.87	1391.16	2934.71	-0.549408		246	6358.86	1297.84	5061.01	0.344409		246	14.05	2.993	11.057	-0.251388		246	8.508
247	6492.52	928.285	5564.23	-0.0314407		247	7786.71	1354.56	6432.14	-0.323096		247	7113.91	1642.55	5471.36	-0.446828		247	3420.46	1555.63	1864.83	0.470061		247	6802.04	1330.59	5471.45	-0.00469289		247	4302.27	1388.19	2914.08	-0.552576		247	6257.52	1326.08	4931.44	0.30999		247	13.942	2.818	11.124	-0.246852		247	8.384
248	6165	953.596	5211.41	-0.0928562		248	7631.32	1386.12	6245.2	-0.342769		248	6936.44	1622.21	5314.23	-0.462714		248	3507.76	1536.6	1971.16	0.553883		248	6742.42	1248.86	5493.56	-0.000670699		248	4377.17	1365.38	3011.79	-0.537573		248	6271.68	1254.13	5017.55	0.332862		248	15.575	2.908	12.667	-0.142383		248	8.922
249	6014.72	943.418	5071.3	-0.117244		249	7801.31	1375.23	6426.07	-0.323734		249	7173.43	1615.49	5557.94	-0.438074		249	3632.12	1536.28	2095.85	0.652174		249	6656.4	1170.42	5485.97	-0.00205084		249	4357.28	1414.46	2942.82	-0.548164		249	6116.94	1262.04	4854.9	0.289657		249	14.954	3.008	11.946	-0.191198		249	8.686
250	5762.75	911.724	4851.03	-0.155587		250	7686.62	1405.32	6281.3	-0.33897		250	7456.52	1684.08	5772.44	-0.416387		250	3623.85	1550.71	2073.14	0.634272		250	6492.05	1237.87	5254.18	-0.044216		250	4292.03	1345.84	2946.19	-0.547647		250	5973.08	1315.55	4657.54	0.237229		250	15.678	3.133	12.545	-0.150643		250	8.405
251	5785.79	933.068	4852.72	-0.155292		251	7674.14	1347.04	6327.09	-0.334151		251	7359.59	1613.97	5745.62	-0.4191		251	3691.26	1520.76	2170.5	0.711024		251	6601.87	1277.4	5324.47	-0.0314301		251	4466.93	1399.02	3067.91	-0.528958		251	5961.61	1342	4619.62	0.227156		251	15.385	3.148	12.237	-0.171496		251	8.646
252	5833.96	923.063	4910.89	-0.145166		252	7742.28	1360.27	6382	-0.328372		252	7231.8	1618.76	5613.05	-0.432503		252	3783.45	1515.13	2268.32	0.78813		252	6547.69	1225.3	5322.39	-0.0318076		252	4365.88	1434.85	2931.03	-0.549973		252	5995.85	1272.49	4723.36	0.254714		252	15.474	2.867	12.607	-0.146445		252	8.331
253	6059.98	930.453	5129.53	-0.107109		253	7657.46	1346.14	6311.32	-0.335811		253	7152.85	1665.28	5487.57	-0.445188		253	3825	1674.24	2150.76	0.695459		253	6609.01	1223.4	5385.6	-0.0203089		253	4332.58	1422.57	2910.01	-0.553202		253	5972.85	1275.26	4697.59	0.24787		253	14.866	2.948	11.918	-0.193094		253	8.452
254	5859.88	901.875	4958.01	-0.136965		254	7464.09	1356.99	6107.1	-0.357302		254	7099.27	1633.98	5465.29	-0.447441		254	3895.7	1610.23	2285.47	0.801653		254	6450.56	1271.64	5178.92	-0.0579063		254	4348.46	1356.15	2992.32	-0.540564		254	5974.02	1300.88	4673.13	0.241372		254	15.004	3.019	11.985	-0.188558		254	8.489
255	5885.74	912.544	4973.19	-0.134322		255	7578.03	1337.01	6241.02	-0.343209		255	7037.42	1663.63	5373.79	-0.456692		255	3943.54	1606.06	2337.47	0.842648		255	6424.96	1257.87	5167.09	-0.0600595		255	4313.58	1338.26	2975.32	-0.543173		255	5851.18	1303.44	4547.74	0.208062		255	15.599	2.984	12.615	-0.145904		255	8.778
256	5678.66	867.193	4811.46	-0.162474		256	7488.33	1371.66	6116.68	-0.356294		256	7009.48	1611.29	5398.19	-0.454226		256	4065.44	1531.86	2533.59	0.997246		256	6307.03	1223.36	5083.67	-0.0752335		256	4302.34	1396.04	2906.3	-0.553772		256	5880.32	1267.46	4612.86	0.225363		256	15.301	2.899	12.402	-0.160325		256	8.86
257	5542.96	901.207	4641.76	-0.192015		257	7678.99	1276.33	6402.67	-0.326197		257	7028.48	1572.55	5455.93	-0.448388		257	4180.01	1664.85	2515.16	0.982722		257	6305.44	1269.39	5036.06	-0.0838949		257	4223.68	1408.2	2815.47	-0.567716		257	5636.51	1311.9	4324.61	0.148791		257	15.733	2.953	12.78	-0.134733		257	8.466
258	5411.69	947.14	4464.55	-0.222861		258	7604.45	1311.52	6292.93	-0.337745		258	6921.63	1676.38	5245.25	-0.469688		258	4163.57	1504.63	2658.94	1.09606		258	6312.73	1155.95	5156.78	-0.0619335		258	4292.83	1374.34	2918.49	-0.551899		258	5569.67	1267.94	4301.73	0.142712		258	16.117	2.998	13.119	-0.111781		258	8.56
259	5345.99	887.764	4458.23	-0.223961		259	7727.06	1299.05	6428.01	-0.32353		259	7117.16	1605.33	5511.84	-0.442736		259	4317.87	1637.74	2680.13	1.11277		259	6349.46	1186.23	5163.22	-0.0607621		259	4265.61	1409.77	2855.84	-0.561518		259	5526.77	1279.63	4247.14	0.12821		259	17.252	2.769	14.483	-0.0194313		259	8.491
260	5317.05	935.734	4381.31	-0.23735		260	7792.96	1338.13	6454.83	-0.320708		260	6992.92	1647.23	5345.69	-0.459534		260	4334.65	1601.57	2733.07	1.1545		260	6205.47	1238.81	4966.66	-0.0965179		260	4310.06	1408.96	2901.1	-0.554569		260	5440.93	1305.91	4135.02	0.0984282		260	17.119	3.096	14.023	-0.0505755		260	8.493
261	5292.01	923.177	4368.83	-0.239523		261	7511.95	1356.61	6155.35	-0.352225		261	7072.7	1685.83	5386.87	-0.45537		261	4433.28	1517.69	2915.59	1.29838		261	6417.41	1188.46	5228.95	-0.0488057		261	4540.52	1447.03	3093.49	-0.525029		261	5325.63	1311.25	4014.37	0.0663792		261	16.961	3.105	13.856	-0.0618822		261	8.444
262	5187.81	955.795	4232.01	-0.263339		262	7636.97	1305.1	6331.86	-0.333649		262	7051.46	1563.54	5487.92	-0.445153		262	4537.96	1508.1	3029.86	1.38847		262	6333.44	1298.44	5035	-0.0840868		262	4388.7	1360.19	3028.51	-0.535007		262	5339.35	1298.09	4041.26	0.0735207		262	16.945	2.863	14.082	-0.0465809		262	8.49
263	5296.71	946.712	4350	-0.2428		263	7509.1	1345.3	6163.81	-0.351334		263	6885.94	1601.89	5284.04	-0.465766		263	4519.52	1428.72	3090.81	1.43651		263	6188.52	1255.27	4933.24	-0.102597		263	4418.67	1354.8	3063.87	-0.529578		263	5306.02	1322.23	3983.8	0.0582565		263	17.794	2.84	14.954	0.0124577		263	8.449
264	5310.9	944.13	4366.77	-0.239881		264	7508	1365.58	6142.43	-0.353585		264	7135.42	1661.04	5474.38	-0.446522		264	4569.75	1479.59	3090.16	1.43599		264	6151.93	1281.38	4870.55	-0.114002		264	4263.59	1473.52	2790.07	-0.571617		264	5323.93	1330.18	3993.75	0.0608996		264	16.429	3.066	13.363	-0.0952607		264	8.264
265	5402.26	921.964	4480.29	-0.220121		265	7596.14	1294.45	6301.69	-0.336824		265	7327.98	1600.32	5727.66	-0.420915		265	4588.76	1587.64	3001.11	1.3658		265	6142.11	1237.1	4905.01	-0.107734		265	4214.73	1324.46	2890.28	-0.556231		265	5230.52	1289.44	3941.08	0.0469086		265	16.35	2.948	13.402	-0.0926202		265	8.849
266	5324.94	939.817	4385.13	-0.236686		266	7662.19	1319.92	6342.27	-0.332554		266	7679.06	1624.89	6054.17	-0.387903		266	4517.95	1555.02	2962.93	1.3357		266	6127.79	1208.3	4919.49	-0.105099		266	4223.08	1371.24	2851.84	-0.562132		266	5226.77	1299.49	3927.28	0.0432446		266	15.873	3.114	12.759	-0.136154		266	8.668
267	5250.59	920.685	4329.9	-0.246299		267	7689.41	1253.44	6435.97	-0.322693		267	7604.19	1646.28	5957.91	-0.397636		267	4509.32	1636.71	2872.61	1.2645		267	6168.32	1227.13	4941.19	-0.101152		267	4423.55	1319.39	3104.16	-0.523391		267	5241.5	1312.08	3929.42	0.0438112		267	15.463	3.07	12.393	-0.160934		267	8.617
268	5168.49	911.305	4257.19	-0.258956		268	7561.68	1255.92	6305.76	-0.336396		268	7516.97	1625.34	5891.63	-0.404337		268	4551.95	1549.73	3002.22	1.36667		268	6277.79	1241.57	5036.22	-0.0838658		268	4251.22	1423.81	2827.41	-0.565883		268	5151.81	1293.61	3858.2	0.0248934		268	15.623	3.036	12.587	-0.1478		268	8.713
269	5121.08	916.052	4205.03	-0.268035		269	7475.13	1335.51	6139.62	-0.35388		269	7402.39	1667.56	5734.83	-0.42019		269	4609.6	1598.03	3011.56	1.37404		269	6320.85	1344.88	4975.96	-0.0948266		269	4391.64	1450.83	2940.81	-0.548472		269	5082.93	1296.98	3785.95	0.00569984		269	15.552	3.05	12.502	-0.153555		269	8.554
270	5124.61	946.116	4178.49	-0.272654		270	7496.95	1299.51	6197.44	-0.347795		270	7333.56	1583.75	5749.82	-0.418675		270	4609.71	1507.14	3102.56	1.44577		270	6395.11	1274.21	5120.9	-0.0684603		270	4257.22	1340.57	2916.66	-0.552181		270	5070.87	1305.94	3764.94	0.00011821		270	15.494	3.062	12.432	-0.158294		270	8.79
271	5132.82	896.903	4235.91	-0.262659		271	7419.45	1292.62	6126.84	-0.355225		271	6982.52	1596.22	5386.3	-0.455428		271	4536.48	1637.24	2899.24	1.28549		271	6673.88	1244.59	5429.29	-0.012362		271	4482.93	1447.96	3034.97	-0.534015		271	5040.86	1305.98	3734.87	-0.00786773		271	15.374	2.936	12.438	-0.157888		271	8.592
272	5027.4	872.624	4154.77	-0.276783		272	7961.57	1277.33	6684.24	-0.296565		272	7068.46	1620.31	5448.15	-0.449175		272	4460.35	1677.56	2782.79	1.19369		272	6175.12	1175.86	4999.26	-0.0905893		272	4252.17	1437.14	2815.03	-0.567784		272	5047.73	1263.76	3783.96	0.00517281		272	14.994	3.135	11.859	-0.197089		272	8.841
273	4968.73	920.666	4048.06	-0.295358		273	7676.4	1296.35	6380.05	-0.328578		273	7091.74	1695.95	5395.79	-0.454468		273	4437.67	1574.41	2863.26	1.25713		273	6210.85	1262.7	4948.15	-0.0998851		273	4209.49	1309.21	2900.28	-0.554694		273	5020.94	1283.6	3737.34	-0.00721266		273	14.732	3.052	11.68	-0.209208		273	8.556
274	4998.78	894.326	4104.46	-0.285542		274	7550.55	1362.08	6188.46	-0.34874		274	6698.61	1665.04	5033.56	-0.49109		274	4338.93	1586.52	2752.41	1.16975		274	6192.77	1193.29	4999.48	-0.0905488		274	4329.36	1348.7	2980.66	-0.542354		274	4906.12	1320.07	3586.04	-0.0474027		274	15.148	2.935	12.213	-0.173121		274	8.467
275	5014.74	898.05	4116.69	-0.283413		275	7894.41	1278.06	6616.35	-0.30371		275	6990.45	1681.98	5308.48	-0.463296		275	4318.95	1496.26	2822.69	1.22515		275	6010.21	1306.45	4703.76	-0.144343		275	4302.01	1369	2933.01	-0.54967		275	4903.96	1290.01	3613.95	-0.0399884		275	14.99	3.008	11.982	-0.188761		275	8.626
276	4990.94	888.183	4102.76	-0.285838		276	7948.54	1362.26	6586.28	-0.306874		276	6988.04	1642.53	5345.51	-0.459551		276	4285.41	1565.33	2720.08	1.14426		276	6058.86	1225.59	4833.27	-0.120784		276	4274.8	1370.23	2904.57	-0.554036		276	4774.89	1343.73	3431.16	-0.0885448		276	15.234	3.032	12.202	-0.173866		276	8.494
277	5080.53	906.413	4174.12	-0.273416		277	8174.91	1339.83	6835.08	-0.280691		277	6650.77	1611.41	5039.37	-0.490504		277	4287.3	1583.4	2703.9	1.1315		277	6086.78	1299.95	4786.83	-0.129231		277	4434.15	1407.78	3026.38	-0.535334		277	4816.69	1317.66	3499.03	-0.0705171		277	14.585	3.133	11.452	-0.224645		277	8.598
278	4971.15	875.747	4095.41	-0.287117		278	7857.82	1300.43	6557.4	-0.309914		278	6514.63	1634.67	4879.96	-0.50662		278	4184.66	1534.08	2650.58	1.08948		278	6153.09	1222.79	4930.3	-0.103132		278	4261.55	1295.09	2966.47	-0.544533		278	4777.82	1304.97	3472.84	-0.0774729		278	14.442	2.902	11.54	-0.218687		278	8.705
279	5243.84	929.883	4313.96	-0.249074		279	7650.91	1423.84	6227.07	-0.344677		279	6413.66	1618.49	4795.17	-0.515192		279	4148.03	1545.04	2602.99	1.05196		279	5941.51	1141.84	4799.68	-0.126894		279	4280.9	1366.75	2914.16	-0.552564		279	4705.33	1232.93	3472.4	-0.0775906		279	14.545	2.929	11.616	-0.213541		279	8.649
280	5111.8	916.899	4194.9	-0.269798		280	7386.15	1306.72	6079.43	-0.360214		280	6648.6	1623.16	5025.45	-0.491911		280	4109.93	1522.24	2587.69	1.03989		280	5931.23	1325.67	4605.56	-0.162206		280	4368.37	1391.09	2977.28	-0.542873		280	4738.75	1270.36	3468.4	-0.0786539		280	14.505	3.124	11.381	-0.229452		280	8.328
281	5090.38	923.276	4167.1	-0.274637		281	7434.63	1346.58	6088.05	-0.359308		281	6364.04	1610.84	4753.2	-0.519436		281	4039.34	1542.88	2496.46	0.967979		281	5894	1233.56	4660.44	-0.152222		281	4280.32	1363.38	2916.94	-0.552137		281	4690.69	1288.6	3402.1	-0.0962656		281	14.372	3.084	11.288	-0.235748		281	8.306
282	5043.95	924.041	4119.91	-0.282851		282	7363.46	1285.29	6078.17	-0.360347		282	6473.1	1670.42	4802.67	-0.514434		282	3997.11	1547.38	2449.72	0.931135		282	5957.9	1230.44	4727.45	-0.140033		282	4274.9	1400.49	2874.41	-0.558667		282	4703.19	1264.33	3438.86	-0.0865007		282	14.284	3.017	11.267	-0.23717		282	8.618
283	5034.3	932.389	4101.91	-0.285986		283	7886.07	1340.56	6545.5	-0.311166		283	6315.4	1635.13	4680.26	-0.52681		283	3977.24	1535.62	2441.63	0.924754		283	5885.78	1280.22	4605.56	-0.162206		283	4341	1389.64	2951.36	-0.546852		283	4645.92	1385.82	3260.1	-0.133987		283	14.399	3.033	11.366	-0.230467		283	8.119
284	5185.94	917.529	4268.41	-0.257003		284	8537.89	1341.55	7196.35	-0.242672		284	6562.38	1641.51	4920.87	-0.502484		284	3909.79	1473.95	2435.84	0.920193		284	5980.57	1318	4662.57	-0.151836		284	4510.85	1338.54	3172.31	-0.512928		284	4672.32	1402.39	3269.93	-0.131374		284	14.504	3.051	11.453	-0.224577		284	8.416
285	5364.9	884.451	4480.45	-0.220094		285	8147.07	1336.75	6810.32	-0.283297		285	6710.83	1659.44	5051.39	-0.489288		285	3894.84	1530.48	2364.35	0.863837		285	5938.69	1236.05	4702.64	-0.144546		285	4222.25	1398.41	2823.84	-0.566431		285	4744.98	1372.17	3372.82	-0.104044		285	14.553	3.265	11.288	-0.235748		285	8.842
286	5226.1	904.465	4321.63	-0.247739		286	8319.7	1297.93	7021.76	-0.261045		286	6527.09	1539.63	4987.46	-0.495751		286	3878.21	1567.77	2310.44	0.821337		286	6048.04	1211.66	4836.38	-0.120217		286	4291.95	1354.39	2937.56	-0.548971		286	4626.79	1295.77	3331.02	-0.115148		286	14.523	3.102	11.421	-0.226743		286	8.642
287	5262.23	927.266	4334.96	-0.245418		287	8141.05	1326.83	6814.21	-0.282887		287	6533.92	1667.27	4866.65	-0.507966		287	3828.19	1498.4	2329.8	0.836596		287	5859.28	1194.67	4664.61	-0.151464		287	4286.38	1414.93	2871.45	-0.559121		287	4693.23	1262.91	3430.33	-0.0887671		287	13.854	3.015	10.839	-0.266148		287	8.965
288	5185.28	888.437	4296.85	-0.252053		288	7682.98	1312.27	6370.71	-0.32956		288	6698.96	1644.94	5054.02	-0.489022		288	3845.6	1502.78	2342.82	0.846866		288	5971.76	1227.37	4744.38	-0.136953		288	4196.97	1381.06	2815.91	-0.567649		288	4643.24	1310.77	3332.47	-0.114761		288	13.786	3.037	10.749	-0.272241		288	8.829
289	5140.44	925.6	4214.84	-0.266328		289	7725.98	1280.3	6445.68	-0.321671		289	7212.86	1590.63	5622.23	-0.431574		289	3846.18	1570.61	2275.57	0.793848		289	5917.24	1226.62	4690.62	-0.146733		289	4134.15	1411.88	2722.27	-0.582026		289	4629.57	1280.15	3349.43	-0.110258		289	14.026	3.055	10.971	-0.257211		289	8.95
290	5237.95	890.633	4347.32	-0.243267		290	7631.52	1277.53	6353.99	-0.33132		290	6769.39	1700.94	5068.44	-0.487564		290	3754.19	1590.65	2163.53	0.705531		290	5900.18	1313.78	4586.4	-0.165691		290	4216.62	1412.76	2803.86	-0.569498		290	4629.41	1345.38	3284.03	-0.12763		290	13.606	2.99	10.616	-0.281246		290	8.498
291	5356.88	882.704	4474.18	-0.221185		291	7393.81	1334.68	6059.13	-0.362351		291	6627.86	1624.69	5003.17	-0.494163		291	3811.27	1524.7	2286.58	0.802525		291	5877.62	1259.87	4617.75	-0.159989		291	4249.58	1393.5	2856.08	-0.561481		291	4559.35	1295.9	3263.44	-0.133098		291	13.668	2.962	10.706	-0.275152		291	9.18
292	5303.31	911.907	4391.4	-0.235593		292	7338.14	1261.52	6076.62	-0.36051		292	6690.29	1678.05	5012.24	-0.493246		292	3787.61	1553.5	2234.12	0.761172		292	5963.23	1223.56	4739.67	-0.137811		292	4414.81	1253.3	3161.51	-0.514586		292	4523.35	1319.39	3203.96	-0.1489		292	13.604	2.969	10.635	-0.279959		292	9.063
293	5278.85	932.988	4345.86	-0.24352		293	7205.97	1300.57	5905.4	-0.378529		293	6465.03	1607.39	4857.64	-0.508877		293	3717.1	1541.91	2175.2	0.714723		293	5973.34	1301.56	4671.77	-0.150162		293	4204.35	1370.07	2834.28	-0.564829		293	4540.02	1313.47	3226.55	-0.142899		293	13.172	2.854	10.318	-0.301422		293	8.886
294	5172.06	891.335	4280.73	-0.254858		294	7434.79	1294.3	6140.49	-0.353788		294	6272.69	1623.4	4649.28	-0.529942		294	3679.24	1479.87	2199.36	0.733777		294	6126.85	1364.7	4762.14	-0.133722		294	4207.01	1357.8	2849.2	-0.562537		294	4492.83	1345.64	3147.19	-0.16398		294	13.409	2.935	10.474	-0.29086		294	9.158
295	5004.28	915.111	4089.17	-0.288203		295	7464.67	1338.16	6126.51	-0.35526		295	6226.15	1593.84	4632.31	-0.531658		295	3715.43	1633.56	2081.88	0.641158		295	5891.67	1257.93	4633.74	-0.15708		295	4109.04	1373.8	2735.24	-0.580035		295	4545	1342.6	3202.4	-0.149314		295	13.265	2.919	10.346	-0.299526		295	8.47
296	5207.47	912.925	4294.55	-0.252453		296	7313.72	1388.7	5925.01	-0.376465		296	6336.5	1579.47	4757.03	-0.519049		296	3653.41	1570.7	2082.7	0.641811		296	5799.27	1275.86	4523.4	-0.177151		296	4220.71	1339.02	2881.69	-0.557549		296	4521.82	1280.3	3241.52	-0.138922		296	13.104	2.896	10.208	-0.308869		296	8.53
297	4943.21	891.503	4051.71	-0.294724		297	7485.45	1355.45	6129.99	-0.354893		297	6228.57	1626.35	4602.23	-0.5347		297	3685.55	1568.11	2117.44	0.669193		297	5967.65	1265.49	4702.16	-0.144634		297	4170.97	1334.42	2836.55	-0.56448		297	4489.68	1354.41	3135.27	-0.167146		297	12.857	2.745	10.112	-0.315369		297	8.727
298	4927.59	924.518	4003.07	-0.30319		298	7383.27	1328.52	6054.74	-0.362812		298	6147.53	1629.69	4517.84	-0.543232		298	3636.19	1527.87	2108.33	0.662011		298	5895.6	1224.99	4670.61	-0.150373		298	4078.66	1377.28	2701.38	-0.585233		298	4522.1	1352.21	3169.9	-0.157948		298	12.553	2.913	9.64	-0.347326		298	8.558
299	4977.52	913.551	4063.97	-0.292589		299	7446.73	1311.67	6135.06	-0.35436		299	6116.9	1566.73	4550.16	-0.539964		299	3600.62	1521.64	2078.98	0.638879		299	5821.57	1200.07	4621.5	-0.159306		299	4215.72	1369.03	2846.7	-0.562922		299	4509.24	1299.87	3209.36	-0.147464		299	12.619	3.117	9.502	-0.356669		299	8.606
300	4936.73	863.161	4073.57	-0.290918		300	7460.47	1361.1	6099.37	-0.358115		300	6161.1	1640.82	4520.28	-0.542985		300	3593.63	1564.05	2029.58	0.599931		300	6071.01	1268.93	4802.08	-0.126457		300	4268.47	1350.01	2918.47	-0.551903		300	4632.08	1313.54	3318.54	-0.118462		300	12.886	2.872	10.014	-0.322004		300	8.456
301	5013.4	981.308	4032.1	-0.298138		301	7381.16	1317.72	6063.44	-0.361897		301	6114.61	1630.51	4484.09	-0.546644		301	3577.91	1485.31	2092.6	0.649616		301	6017.42	1127.74	4889.68	-0.110522		301	4175.42	1347.01	2828.41	-0.56573		301	4475.87	1274.51	3201.36	-0.14959		301	12.603	2.948	9.655	-0.34631		301	8.513
302	4971.56	901.833	4069.72	-0.291588		302	7576	1321.64	6254.36	-0.341805		302	6163.88	1643.99	4519.88	-0.543025		302	3533.9	1615.36	1918.54	0.512403		302	6104.81	1265.89	4838.92	-0.119756		302	4093.06	1296.83	2796.23	-0.570671		302	4596.96	1285.72	3311.24	-0.120402		302	14.289	3.165	11.124	-0.246852		302	8.757
303	4866.06	862.528	4003.53	-0.30311		303	7477	1419.61	6057.4	-0.362533		303	6120.08	1634.54	4485.54	-0.546497		303	3526.21	1546.01	1980.2	0.561005		303	6072.49	1201.05	4871.45	-0.113839		303	4028.06	1372.15	2655.9	-0.592216		303	4378.14	1315.05	3063.09	-0.18632		303	12.612	2.928	9.684	-0.344347		303	8.568
304	4953.9	924.214	4029.68	-0.298558		304	7303.15	1367.96	5935.19	-0.375393		304	6026.59	1708.09	4318.49	-0.563386		304	3502.35	1499.42	2002.93	0.578929		304	6088.34	1261.16	4827.19	-0.12189		304	4123.75	1337.68	2786.07	-0.572231		304	4452.2	1321.68	3130.52	-0.168408		304	12.472	2.996	9.476	-0.358429		304	8.814
305	5050.97	910.982	4139.99	-0.279357		305	7382.54	1356.11	6026.43	-0.365791		305	6094.09	1602.37	4491.72	-0.545873		305	3501.99	1647.13	1854.86	0.462198		305	6028.43	1185.01	4843.43	-0.118936		305	4148.97	1358.95	2790.02	-0.571625		305	4526.61	1337.62	3188.99	-0.152875		305	12.351	2.962	9.389	-0.36432		305	8.987
306	4833.48	919.701	3913.77	-0.318734		306	7384.49	1291.16	6093.34	-0.35875		306	5915.19	1607.3	4307.89	-0.564458		306	3459.11	1578.55	1880.56	0.482458		306	6090.58	1198.03	4892.55	-0.11		306	4212.49	1387.03	2825.46	-0.566182		306	4486.21	1336.03	3150.18	-0.163185		306	12.225	3.163	9.062	-0.386459		306	8.819
307	4826.48	933.311	3893.16	-0.322321		307	7292.73	1296.76	5995.97	-0.368997		307	5786.03	1642.06	4143.97	-0.581031		307	3467.35	1536.9	1930.45	0.52179		307	6067.34	1225.93	4841.41	-0.119303		307	4181.31	1421.63	2759.68	-0.576282		307	4492.29	1336.68	3155.61	-0.161744		307	12.296	2.93	9.366	-0.365877		307	8.549
308	4914.28	884.892	4029.39	-0.298609		308	7298.86	1242.93	6055.93	-0.362688		308	5967.49	1637.62	4329.88	-0.562235		308	3433.38	1491.7	1941.68	0.530641		308	6204.87	1225.86	4979.01	-0.0942721		308	4534.88	1368.2	3166.67	-0.513793		308	4493.89	1303.5	3190.39	-0.152503		308	13.589	2.873	10.716	-0.274475		308	8.544
309	4918.58	860.694	4057.89	-0.293648		309	7417.76	1258.41	6159.35	-0.351804		309	5967.74	1700.12	4267.63	-0.568529		309	3457.11	1581.04	1876.07	0.478921		309	6048.59	1098.66	4949.93	-0.0995615		309	4115.17	1346.42	2768.74	-0.574891		309	4485.22	1319.88	3165.34	-0.159157		309	12.328	3.08	9.248	-0.373866		309	8.938
310	4869.16	872.932	3996.23	-0.304381		310	7225.51	1351.77	5873.74	-0.381861		310	5800.16	1614.24	4185.92	-0.57679		310	3436.43	1586.99	1849.44	0.45793		310	6028.32	1181.21	4847.1	-0.118267		310	4130.92	1398.95	2731.97	-0.580537		310	4449.32	1329.45	3119.87	-0.171238		310	11.686	2.953	8.733	-0.408734		310	8.652
311	4913.69	882.822	4030.87	-0.298352		311	7141.97	1340.58	5801.39	-0.389474		311	5757.79	1593.23	4164.56	-0.57895		311	3416.18	1532.43	1883.75	0.484979		311	5922.78	1201.61	4721.17	-0.141176		311	4134.13	1329.15	2804.98	-0.569327		311	4439	1317.27	3121.74	-0.170741		311	11.763	2.8	8.963	-0.393162		311	8.829
312	4916.02	945.845	3970.18	-0.308916		312	7365.2	1327.99	6037.21	-0.364658		312	5772.71	1618.27	4154.44	-0.579972		312	3389.85	1531.51	1858.34	0.464946		312	5976.56	1184.76	4791.8	-0.128327		312	4152.18	1329.88	2822.3	-0.566668		312	4487.5	1308.15	3179.35	-0.155437		312	11.876	3.236	8.64	-0.41503		312	9.095
313	4953.93	928.136	4025.79	-0.299235		313	7241.69	1305.32	5936.38	-0.375269		313	5809.43	1653.96	4155.47	-0.579869		313	3385.31	1551.6	1833.71	0.44553		313	5922.64	1269.11	4653.53	-0.15348		313	4088.37	1355.69	2732.68	-0.580429		313	4495.27	1261.63	3233.64	-0.141015		313	11.434	3.086	8.348	-0.4348		313	8.753
314	4932.3	940.938	3991.36	-0.305229		314	7167.44	1358.77	5808.67	-0.388708		314	5659.7	1672.74	3986.96	-0.596906		314	3378.64	1585.91	1792.74	0.413228		314	5937.72	1256.22	4681.5	-0.148392		314	3952.67	1390.7	2561.97	-0.606639		314	4490.68	1317.15	3173.52	-0.156985		314	11.479	3.149	8.33	-0.436019		314	9.069
315	4832.14	905.112	3927.02	-0.316428		315	6942.02	1374.89	5567.13	-0.414128		315	5490.35	1623.96	3866.39	-0.609095		315	3437.69	1580.99	1856.7	0.463652		315	5980.45	1184.28	4796.17	-0.127533		315	3881.84	1327.72	2554.12	-0.607844		315	4425.2	1326.06	3099.14	-0.176744		315	11.103	3.011	8.092	-0.452133		315	9.295
316	4964.72	873.713	4091	-0.287884		316	7151.73	1334.42	5817.31	-0.387799		316	5528.18	1636.14	3892.04	-0.606502		316	3389.8	1561.61	1828.19	0.441174		316	6078.76	1237.1	4841.66	-0.119258		316	4000.44	1355.5	2644.94	-0.5939		316	4451.39	1304.58	3146.82	-0.164079		316	11.073	3.143	7.93	-0.463101		316	8.986
317	4872.81	823.122	4049.68	-0.295076		317	7415.09	1272.29	6142.8	-0.353545		317	5569.73	1604.76	3964.97	-0.599128		317	3396.26	1523.88	1872.38	0.476013		317	5834.22	1215.29	4618.93	-0.159774		317	3972.3	1361.72	2610.58	-0.599175		317	4407.7	1324.34	3083.36	-0.180934		317	11.349	3.113	8.236	-0.442383		317	9.074
318	5073.66	879.364	4194.3	-0.269903		318	6989.81	1351.9	5637.91	-0.406679		318	5497.36	1553.29	3944.06	-0.601242		318	3352.51	1500.2	1852.31	0.460189		318	5884.37	1157.79	4726.58	-0.140192		318	3992.55	1324	2668.55	-0.590274		318	4457.1	1337.09	3120.01	-0.171199		318	11.235	2.905	8.33	-0.436019		318	8.987
319	5090.08	891.206	4198.87	-0.269107		319	7018.22	1323.35	5694.86	-0.400685		319	5460.79	1657.88	3802.91	-0.615513		319	3370.38	1541.6	1828.78	0.44164		319	5790.64	1200.19	4590.45	-0.164955		319	3962.49	1447.1	2515.39	-0.61379		319	4556.58	1298.91	3257.67	-0.13463		319	11.191	2.894	8.297	-0.438253		319	9.235
320	5018.56	912.077	4106.49	-0.285188		320	7037.78	1432.68	5605.11	-0.410131		320	5747.95	1655.79	4092.16	-0.586269		320	3370.97	1600.24	1770.72	0.395875		320	5884.41	1259.54	4624.87	-0.158693		320	3983.51	1351.29	2632.22	-0.595852		320	4412.56	1318.01	3094.55	-0.177964		320	10.769	3.079	7.69	-0.47935		320	8.89
321	5041.45	889.447	4152.01	-0.277265		321	7036.71	1309.94	5726.76	-0.397328		321	5939.4	1657.03	4282.37	-0.567039		321	3333.62	1547.83	1785.79	0.40775		321	5750.44	1207.78	4542.65	-0.173649		321	3939.1	1393.18	2545.92	-0.609102		321	4383.63	1280.97	3102.66	-0.17581		321	10.818	3.068	7.75	-0.475288		321	8.82
322	5122.95	904.095	4218.86	-0.265629		322	7096.4	1300.57	5795.83	-0.39006		322	5727.63	1591.72	4135.91	-0.581846		322	3341.22	1482.68	1858.54	0.465098		322	5817.26	1182.29	4634.96	-0.156857		322	3906.01	1306.12	2599.89	-0.600817		322	4422.73	1349.65	3073.09	-0.183665		322	10.883	3.087	7.796	-0.472173		322	8.869
323	4989.28	884.605	4104.67	-0.285505		323	7286.05	1246.23	6039.82	-0.364382		323	5514.86	1603.37	3911.49	-0.604535		323	3247.63	1544.05	1703.58	0.342949		323	5849.47	1282.93	4566.54	-0.169304		323	4042.78	1394.23	2648.55	-0.593345		323	4337.46	1337.96	2999.49	-0.203214		323	11.032	2.985	8.047	-0.455179		323	8.443
324	4961.31	918.308	4043	-0.296239		324	7513.52	1320.91	6192.6	-0.348304		324	5984.8	1682.99	4301.81	-0.565074		324	3291.8	1546.7	1745.09	0.37567		324	5770.74	1254.6	4516.15	-0.178471		324	4202.79	1403.58	2799.21	-0.570213		324	4319.17	1349.29	2969.88	-0.211079		324	10.799	3.06	7.739	-0.476032		324	8.636
325	4980.98	932.603	4048.38	-0.295303		325	7314.31	1282.08	6032.23	-0.365181		325	5870.35	1638.67	4231.69	-0.572163		325	3310.27	1638.09	1672.18	0.318193		325	5927.85	1187.76	4740.09	-0.137733		325	4140.73	1395.73	2745	-0.578537		325	4386.45	1319.1	3067.35	-0.185188		325	10.647	3.14	7.507	-0.49174		325	8.573
326	5014.59	902.013	4112.57	-0.284129		326	7312.34	1278.38	6033.96	-0.364999		326	7053.72	1534.61	5519.1	-0.442001		326	3225.01	1528.33	1696.69	0.33751		326	5903.05	1225.68	4677.38	-0.149142		326	3981.44	1380.07	2601.37	-0.600589		326	4343.68	1265.93	3077.74	-0.182428		326	10.596	2.852	7.744	-0.475694		326	8.774
327	5033.18	898.441	4134.74	-0.28027		327	7241.19	1340.16	5901.03	-0.378989		327	6275.73	1641.42	4634.31	-0.531457		327	3203.47	1539.73	1663.74	0.311536		327	5747.35	1262.86	4484.49	-0.18423		327	3938.54	1381.11	2557.43	-0.607336		327	4318.52	1335.08	2983.44	-0.207478		327	10.383	3.16	7.223	-0.510968		327	8.645
328	5156.46	928.681	4227.78	-0.264075		328	7418.85	1357.41	6061.44	-0.362108		328	5527.74	1625.9	3901.84	-0.605511		328	3163.99	1503.07	1660.92	0.309313		328	5829.21	1319.57	4509.64	-0.179655		328	4260.79	1347.57	2913.22	-0.552708		328	4367.03	1305.83	3061.2	-0.186822		328	10.299	2.942	7.357	-0.501896		328	8.562
329	5087.1	941.585	4145.51	-0.278395		329	7176.05	1273.74	5902.31	-0.378854		329	5423.28	1617.18	3806.1	-0.61519		329	3207.49	1701.97	1505.52	0.186809		329	5789.14	1293.77	4495.36	-0.182252		329	4029.08	1370.86	2658.22	-0.591861		329	4348.52	1289.6	3058.93	-0.187426		329	10.341	2.786	7.555	-0.48849		329	8.279
330	5028.69	910.839	4117.85	-0.283211		330	6853.8	1297.17	5556.62	-0.415234		330	5625.79	1606.16	4019.63	-0.593602		330	3156.77	1663.76	1493.01	0.176948		330	5868.87	1282.12	4586.75	-0.165629		330	3893.34	1390.91	2502.42	-0.615782	2585.53	330	4377.13	1327.94	3049.19	-0.190012		330	10.324	3.131	7.193	-0.512999		330	8.435
331	5050	881.87	4168.13	-0.274459		331	6976.02	1346.87	5629.15	-0.4076		331	5407.9	1619.39	3788.51	-0.616969		331	3159.98	1580.75	1579.23	0.244923		331	5745.69	1219.92	4525.77	-0.17672		331	3811.3	1339.36	2471.94	-0.620462		331	4426.59	1318.65	3107.94	-0.174406		331	10.34	3.15	7.19	-0.513202		331	9.319
332	4997.86	852.719	4145.14	-0.27846		332	7052.23	1320.07	5732.16	-0.39676		332	5324.05	1604.82	3719.22	-0.623974		332	3130.64	1592.36	1538.29	0.212644		332	5660.89	1196.89	4464	-0.187957		332	3922.79	1418.18	2504.61	-0.615446		332	4373.78	1334.53	3039.25	-0.192653		332	10.276	3.026	7.25	-0.50914		332	8.946
333	5000.34	884.174	4116.16	-0.283504		333	7046.35	1336.22	5710.14	-0.399078		333	5405.84	1589.6	3816.24	-0.614166		333	3070.43	1587.21	1483.21	0.169229		333	5740.88	1241.96	4498.92	-0.181605		333	4004.88	1284.69	2720.2	-0.582345		333	4432.11	1296.26	3135.85	-0.166992		333	10.164	2.958	7.206	-0.512119		333	8.121
334	5210.16	918.933	4291.22	-0.253032		334	7315.1	1253.58	6061.52	-0.362099		334	5468.31	1587.43	3880.88	-0.60763		334	3097.26	1527.47	1569.79	0.237475		334	5904.3	1142.38	4761.92	-0.133763		334	3912.75	1380.79	2531.96	-0.611246		334	4394.87	1276.58	3118.29	-0.171657		334	10.303	3.1	7.203	-0.512322		334	8.379
335	5199.08	947.083	4251.99	-0.25986		335	7086.24	1331.05	5755.19	-0.394337		335	5283.74	1599.63	3684.11	-0.627524		335	3040.38	1574.19	1466.19	0.15581		335	5818.29	1225.59	4592.7	-0.164545		335	4041.32	1342.36	2698.95	-0.585607		335	4434.19	1339.55	3094.64	-0.177939		335	10.582	3.02	7.562	-0.488016		335	8.29
336	5350.22	915.188	4435.03	-0.227999		336	7220.56	1327.56	5893	-0.379834		336	5842.16	1634.14	4208.02	-0.574555		336	3021.65	1536.3	1485.36	0.17092		336	5843.3	1232.04	4611.25	-0.16117		336	3969.59	1414.25	2555.34	-0.607657		336	4369.39	1311.35	3058.05	-0.18766		336	10.164	3.099	7.065	-0.521666		336	8.119
337	5274.86	902.716	4372.14	-0.238946		337	7237.52	1293.64	5943.89	-0.374479		337	5544	1644.26	3899.74	-0.605723		337	3007.46	1585.38	1422.08	0.121034		337	5797.74	1244.88	4552.85	-0.171794		337	3995.63	1396.72	2598.91	-0.600967		337	4393.86	1337.65	3056.2	-0.188149		337	10.284	3.07	7.214	-0.511578		337	7.712
338	5254.14	949.645	4304.49	-0.250722		338	7030.5	1366.03	5664.48	-0.403883		338	5338.1	1641.28	3696.83	-0.626239		338	2966.25	1489.27	1476.98	0.164318		338	5908.67	1269.8	4638.87	-0.156148		338	4051.44	1361.25	2690.19	-0.586952		338	4392.38	1274.33	3118.05	-0.17172		338	10.613	3.145	7.468	-0.494381		338	8.076
339	5253.77	938.015	4315.76	-0.248761		339	7163.11	1323.49	5839.61	-0.385452		339	5182.4	1616.3	3566.09	-0.639456		339	2998.01	1431.93	1566.08	0.234552		339	5889.92	1255.12	4634.79	-0.156889		339	4140.18	1393.71	2746.47	-0.578311		339	4368.1	1271.69	3096.41	-0.177468		339	10.181	2.995	7.186	-0.513473		339	8.054
340	5313.12	933.439	4379.69	-0.237633		340	7189.54	1340.5	5849.04	-0.38446		340	5208.73	1647.14	3561.59	-0.639912		340	2966.11	1546.39	1419.72	0.119173		340	5932.85	1278.98	4653.87	-0.153418		340	3963.94	1386.33	2577.61	-0.604238		340	4395.91	1351.13	3044.79	-0.191182		340	10.028	2.889	7.139	-0.516655		340	7.951
341	5288.04	875.042	4413	-0.231834		341	7087.23	1375.01	5712.23	-0.398858		341	5319.93	1631.08	3688.85	-0.627046		341	2988.12	1553.06	1435.07	0.131274		341	5910.18	1312.36	4597.81	-0.163615		341	3932.43	1325.44	2606.98	-0.599727		341	4361.47	1328.61	3032.86	-0.194351		341	10.188	3.018	7.17	-0.514557		341	7.837
342	5258.15	911.317	4346.83	-0.243352		342	7006.88	1316.04	5690.84	-0.401109		342	5175.5	1585.86	3589.64	-0.637075		342	2998.55	1566.69	1431.86	0.128746		342	5965.54	1254.72	4710.82	-0.143058		342	3925.94	1352.72	2573.22	-0.604911		342	4406.36	1299.98	3106.38	-0.174821		342	10.109	2.952	7.157	-0.515437		342	7.914
343	5218.1	922.047	4296.06	-0.25219		343	7235.43	1328.38	5907.04	-0.378356		343	5257.64	1624.12	3633.52	-0.632639		343	2952.16	1556.13	1396.03	0.100502		343	6048.34	1190.83	4857.51	-0.116374		343	4059.76	1354.4	2705.35	-0.584624		343	4435.49	1360.15	3075.34	-0.183066		343	9.861	2.768	7.093	-0.51977		343	8.311
344	5221.76	845.04	4376.72	-0.23815		344	7234.72	1293.52	5941.2	-0.374761		344	5137.14	1609.63	3527.5	-0.643358		344	2914.3	1444.12	1470.17	0.158947		344	6125.89	1372.56	4753.33	-0.135325		344	3964.09	1334.45	2629.64	-0.596248		344	4402.09	1320.63	3081.46	-0.181441		344	9.963	2.969	6.994	-0.526473		344	7.685
345	5244.21	885.398	4358.81	-0.241266		345	7104.14	1293.35	5810.79	-0.388485		345	5157.92	1629.47	3528.45	-0.643263		345	2916.08	1412.28	1503.8	0.185453		345	6052.92	1157.29	4895.64	-0.109438		345	4126.46	1402.2	2724.26	-0.581722		345	4384.44	1270.19	3114.25	-0.17273		345	10.116	2.961	7.155	-0.515572		345	7.762
346	5210.2	855.376	4354.82	-0.241961		346	7207.9	1341.88	5866.02	-0.382673		346	5252.49	1537.16	3715.33	-0.624368		346	2876.97	1538.9	1338.07	0.0548095		346	6054.11	1195.28	4858.83	-0.116134		346	4006.54	1248.35	2758.19	-0.576511		346	4428.32	1284.35	3143.97	-0.164834		346	10.116	2.929	7.187	-0.513406		346	7.43
347	5167.99	883.329	4284.66	-0.254173		347	7027.72	1299.23	5728.49	-0.397147		347	5134.9	1578.86	3556.03	-0.640474		347	2900.55	1650.07	1250.48	-0.0142368		347	5982.33	1146.13	4836.2	-0.120251		347	3933.71	1327.46	2606.25	-0.59984		347	4357.12	1321.65	3035.47	-0.193658		347	10.069	3.129	6.94	-0.530129		347	7.325
348	5195.19	938.228	4256.96	-0.258996		348	6893.6	1335.24	5558.35	-0.415051		348	5102.01	1625.82	3476.19	-0.648546		348	2897.02	1610.42	1286.6	0.0142368		348	6110.12	1380.25	4729.87	-0.139593		348	4013.14	1362.46	2650.68	-0.593019		348	4367.06	1342.48	3024.57	-0.196551		348	10.273	2.994	7.279	-0.507177		348	7.376
349	5237.4	944.708	4292.69	-0.252777		349	6954.07	1342.77	5611.31	-0.409478		349	5134.55	1668.4	3466.16	-0.649561		349	2836.41	1617.68	1218.74	-0.0392601		349	6133.6	1222.13	4911.47	-0.106558		349	4018.93	1389.92	2629.01	-0.596345		349	4411.87	1294.29	3117.58	-0.171845		349	9.979	3.145	6.834	-0.537305		349	7.357
350	5222.26	898.209	4324.05	-0.247317		350	6838.1	1366.52	5471.59	-0.424182		350	5116.68	1564.12	3552.56	-0.640825		350	2814.14	1562.17	1251.98	-0.013056		350	6079.41	1249.02	4830.39	-0.121307		350	4061.57	1408.27	2653.3	-0.592616		350	4404.8	1325.35	3079.45	-0.181974		350	9.97	3.081	6.889	-0.533582		350	7.264
351	5199.03	892.9	4306.13	-0.250437		351	6987.53	1279.65	5707.88	-0.399315		351	4758.61	1560.29	3198.31	-0.67664		351	2780.34	1461.23	1319.11	0.0398647		351	6093.53	1270.83	4822.7	-0.122706		351	3895.16	1352.08	2543.07	-0.60954		351	4400.7	1298.75	3101.95	-0.175998		351	9.908	2.942	6.966	-0.528368		351	7.438
352	5252.87	897.712	4355.15	-0.241903		352	7029.9	1346.95	5682.94	-0.40194		352	4854.02	1552.15	3301.87	-0.666171		352	2768.08	1653.49	1114.59	-0.121357		352	6241.83	1255.84	4985.99	-0.0930022		352	3905.87	1437.7	2468.16	-0.621041		352	4426.32	1274.03	3152.29	-0.162624		352	10.038	2.966	7.072	-0.521192		352	7.92
353	5086.09	878.4	4207.69	-0.267572		353	7089.53	1373.22	5716.3	-0.398429		353	5617.58	1675.87	3941.71	-0.601481		353	2775.37	1659.65	1115.73	-0.120463		353	6196.24	1315.59	4880.65	-0.112164		353	3950.72	1283.07	2667.66	-0.590412		353	4362.13	1358.51	3003.62	-0.202119		353	10.627	2.912	7.715	-0.477657		353	7.271
354	5219.82	905.149	4314.67	-0.24895		354	6697.86	1293.38	5404.48	-0.431245		354	4984.28	1610.6	3373.68	-0.65891		354	2746.77	1577.6	1169.17	-0.0783341		354	6307.41	1255.4	5052.01	-0.0809924		354	3857.82	1384.61	2473.2	-0.620268		354	4366.97	1312.06	3054.91	-0.188493		354	11.343	3.045	8.298	-0.438186		354	7.409
355	5404.91	870.617	4534.3	-0.21072		355	6878.25	1316.65	5561.6	-0.414709		355	4729.24	1576.47	3152.77	-0.681244		355	2777.3	1693.29	1084.01	-0.145466		355	6498.94	1164.55	5334.4	-0.0296241		355	3920.02	1348.2	2571.81	-0.605128		355	4426.19	1319.52	3106.67	-0.174744		355	10.686	3.029	7.657	-0.481584		355	7.265
356	5328.36	867.95	4460.41	-0.223582		356	6716.03	1291.89	5424.13	-0.429176		356	4972.18	1562.68	3409.5	-0.655288		356	2736.89	1570.1	1166.8	-0.0802056		356	6398.16	1233.2	5164.96	-0.0604461		356	3969.62	1370.03	2599.59	-0.600862		356	4368.53	1276.56	3091.97	-0.178647		356	10.03	2.923	7.107	-0.518822		356	6.804
357	5296.98	925.92	4371.06	-0.239134		357	6651.87	1290.04	5361.83	-0.435733		357	4873.25	1634.64	3238.61	-0.672566		357	2739.06	1602.06	1136.99	-0.103699		357	6455.02	1293.49	5161.53	-0.0610698		357	3896.01	1365.43	2530.58	-0.611458		357	4483.7	1381.18	3102.52	-0.175847		357	10.06	3.196	6.864	-0.535274		357	6.958
358	5403.93	873.454	4530.48	-0.211385		358	7108.7	1301.92	5806.78	-0.388907		358	4865.2	1541.99	3323.22	-0.664012		358	2731.53	1570.46	1161.07	-0.0847194		358	6506.04	1254.57	5251.47	-0.0447089		358	3992.73	1363.82	2628.91	-0.596361		358	4362.28	1358.01	3004.27	-0.201945		358	10	3.022	6.978	-0.527556		358	7.127
359	5282.94	898.406	4384.53	-0.23679		359	6888.24	1308.17	5580.07	-0.412765		359	4945.86	1593.27	3352.59	-0.661042		359	2765.82	1574.87	1190.95	-0.0611648		359	6552.3	1208.86	5343.44	-0.0279787		359	3975.93	1375.75	2600.18	-0.600771		359	4401.67	1320.75	3080.92	-0.181584		359	10.291	3.059	7.232	-0.510359		359	7.051
360	5324.94	855.796	4469.14	-0.222062		360	6816.03	1325.87	5490.16	-0.422227		360	4850.55	1589.9	3260.65	-0.670338		360	2637.33	1590.13	1047.2	-0.174482		360	6543.82	1326.25	5217.57	-0.0508755		360	3887.37	1406.52	2480.85	-0.619093		360	4401.56	1388.33	3013.23	-0.199566		360	10.076	3.048	7.028	-0.524171		360	6.977
361	5356.26	884.406	4471.86	-0.221589		361	6807.19	1312.06	5495.13	-0.421705		361	5332.3	1619.08	3713.22	-0.624582		361	2676.9	1506.21	1170.69	-0.0771399		361	6505.6	1290.76	5214.83	-0.0513735		361	3864.94	1386.47	2478.47	-0.619459		361	4552.72	1312.07	3240.64	-0.139155		361	10.114	3.079	7.035	-0.523697		361	6.995
362	5317.16	908.157	4409	-0.23253		362	6675.73	1260.36	5415.36	-0.430099		362	5097.43	1604.26	3493.18	-0.646829		362	2691.6	1596.01	1095.59	-0.136339		362	6480.95	1282.96	5197.99	-0.0544376		362	3793.56	1347.41	2446.15	-0.624421		362	4411.65	1307.02	3104.62	-0.175288		362	10.446	3.076	7.37	-0.501016		362	7.032
363	5324.23	841.075	4483.15	-0.219623		363	6683.89	1304.67	5379.22	-0.433903		363	4881.14	1531.38	3349.76	-0.661329		363	2677.78	1520.7	1157.08	-0.0878672		363	6650	1191.11	5458.88	-0.00697877		363	3880.56	1395.16	2485.4	-0.618395		363	4407.89	1306.29	3101.6	-0.17609		363	10.161	2.887	7.274	-0.507515		363	6.982
364	5279.84	908.85	4370.98	-0.239148		364	6492.77	1303.22	5189.55	-0.453863		364	5000.76	1608.79	3391.97	-0.65706		364	2634.02	1513.78	1120.24	-0.116905		364	6561.86	1295.6	5266.27	-0.042017		364	3843.15	1423.97	2419.18	-0.628563		364	4434.38	1358.6	3075.78	-0.182948		364	10.151	3.241	6.91	-0.53216		364	6.886
365	5122.62	866.474	4256.14	-0.259138		365	6445.01	1345.13	5099.88	-0.4633		365	4764.36	1615.07	3149.29	-0.681596		365	2621.68	1537.08	1084.6	-0.144999		365	6655.57	1308.63	5346.94	-0.0273415		365	3914.46	1373.94	2540.52	-0.609932		365	4414.25	1260.6	3153.65	-0.162263		365	9.871	3.055	6.816	-0.538524		365	6.746
366	5267.15	863.675	4403.48	-0.233492		366	6362.36	1284.96	5077.4	-0.465665		366	4853.19	1583.9	3269.29	-0.669464		366	2660.26	1575.86	1084.4	-0.145158		366	6695.32	1261.82	5433.51	-0.0115953		366	3931.06	1404	2527.06	-0.611998		366	4431.25	1351.4	3079.85	-0.181867		366	10.152	2.976	7.176	-0.51415		366	6.801
367	5365.27	883.17	4482.1	-0.219807		367	6351.51	1232.83	5118.68	-0.461322		367	4848.76	1570.81	3277.95	-0.668589		367	2650.49	1556.72	1093.77	-0.137771		367	6646.52	1293.95	5352.57	-0.0263177		367	3836.82	1451.26	2385.56	-0.633725		367	4456.93	1289.82	3167.11	-0.158688		367	10.081	3.295	6.786	-0.540555		367	6.632
368	5397.84	864.787	4533.06	-0.210936		368	6303.52	1316.24	4987.28	-0.47515		368	4884.93	1566.35	3318.57	-0.664482		368	2632.04	1509.46	1122.58	-0.115061		368	6550.1	1265.31	5284.79	-0.0386486		368	3868.44	1349.49	2518.95	-0.613244		368	4454.24	1335.81	3118.42	-0.171621		368	9.848	2.842	7.006	-0.52566		368	6.962
369	5430.2	933.385	4496.82	-0.217244		369	6729.04	1320.93	5408.11	-0.430863		369	4964.3	1610.68	3353.62	-0.660939		369	2639.99	1564.52	1075.46	-0.152204		369	6772.78	1186.23	5586.55	0.0162447		369	3910.47	1266.07	2644.4	-0.593982		369	4415.97	1317.8	3098.17	-0.177001		369	10.111	3.15	6.961	-0.528707		369	6.745
370	5576.57	908.246	4668.32	-0.18739		370	6638.49	1295.82	5342.68	-0.437749		370	4842.94	1523.94	3318.99	-0.664439		370	2621.38	1538.68	1082.7	-0.146501		370	6923.04	1254.35	5668.69	0.0311867		370	3886.87	1378.52	2508.36	-0.61487		370	4453.58	1327.74	3125.84	-0.169651		370	10.098	3.047	7.051	-0.522613		370	6.629
371	5592.86	902.327	4690.53	-0.183525		371	6436.19	1264.59	5171.61	-0.455751		371	4753.55	1599.17	3154.38	-0.681082		371	2584.55	1551.07	1033.48	-0.185301		371	7013.29	1246.05	5767.24	0.0491137		371	4145.86	1318.54	2827.32	-0.565897		371	4432.41	1273.44	3158.96	-0.160853		371	10.013	3.05	6.963	-0.528571		371	6.406
372	5519.32	918.806	4600.51	-0.199194		372	6500.87	1305.39	5195.48	-0.453239		372	4745.41	1592.55	3152.85	-0.681236		372	2617.08	1482.03	1135.05	-0.105233		372	7297.15	1282.57	6014.58	0.0941082		372	4126.11	1347.37	2778.74	-0.573356		372	4421.98	1312.04	3109.94	-0.173874		372	10.325	3.009	7.316	-0.504672		372	6.373
373	5620.96	883.492	4737.47	-0.175355		373	6281.59	1262.17	5019.42	-0.471768		373	4655.72	1498.42	3157.31	-0.680786		373	2625.05	1573.5	1051.56	-0.17105		373	7354.34	1250.32	6104.03	0.110379		373	3880.57	1328.03	2552.53	-0.608087		373	4472.81	1375.82	3097	-0.177313		373	10.18	3	7.18	-0.513879		373	6.421
374	5624.85	925.014	4699.83	-0.181905		374	6287.33	1318.39	4968.93	-0.47708		374	4750.06	1570.02	3180.04	-0.678488		374	2600.13	1674.3	925.827	-0.270163		374	7152.35	1194.24	5958.1	0.0838338		374	3925.94	1319.83	2606.11	-0.599862		374	4447.88	1339.78	3108.1	-0.174363		374	10.175	3.005	7.17	-0.514557		374	6.665
375	5695.43	852.725	4842.7	-0.157037		375	6252.51	1283.78	4968.72	-0.477102		375	4743.43	1626.24	3117.19	-0.684842		375	2621.33	1526.77	1094.56	-0.137149		375	7195.84	1222.13	5973.71	0.0866723		375	4050.13	1337.3	2712.84	-0.583475		375	4439.43	1294.29	3145.14	-0.164525		375	9.924	2.909	7.015	-0.525051		375	6.895
376	5792.33	895.771	4896.56	-0.147661		376	6066.99	1297.1	4769.89	-0.498028		376	4702.75	1536.95	3165.8	-0.679927		376	2604.01	1543.66	1060.35	-0.164117		376	7141.06	1255.21	5885.85	0.0706903		376	3964.3	1314.96	2649.34	-0.593224		376	4490.19	1335.89	3154.3	-0.162091		376	10.075	3.024	7.051	-0.522613		376	6.853
377	5839.33	891.29	4948.04	-0.138701		377	6236.76	1267.32	4969.44	-0.477027		377	4656.51	1593.19	3063.31	-0.690289		377	2606.38	1574.31	1032.07	-0.186407		377	7284.76	1294.09	5990.67	0.0897578		377	3963.55	1308.03	2655.52	-0.592276		377	4413.46	1343.72	3069.75	-0.184552		377	10.242	3.066	7.176	-0.51415		377	6.491
378	5924.97	948.862	4976.11	-0.133815		378	6986.4	1355.41	5630.99	-0.407407		378	4635.82	1560.56	3075.26	-0.689082		378	2608.04	1558.85	1049.19	-0.172915		378	7605.49	1218.15	6387.34	0.161916		378	3959.15	1291.2	2667.95	-0.590367		378	4423.76	1340.75	3083.01	-0.181029		378	10.176	2.946	7.23	-0.510494		378	6.476
379	6062.2	916.12	5146.08	-0.104228		379	6378.9	1316.71	5062.19	-0.467266		379	4730.07	1630.29	3099.78	-0.686603		379	2586.78	1556.53	1030.25	-0.187846		379	7659.89	1256.74	6403.15	0.164792		379	3903.68	1346.85	2556.83	-0.607428		379	4359.03	1298.56	3060.47	-0.187016		379	10.126	3.055	7.071	-0.521259		379	6.733
380	6004.36	927.097	5077.26	-0.116206		380	6272.25	1342.07	4930.18	-0.481159		380	4626.74	1631.96	2994.79	-0.697217		380	2561.74	1511.35	1050.39	-0.171972		380	7546.39	1209.37	6337.03	0.152764		380	4060.57	1292.64	2767.93	-0.575016		380	4407.72	1407.62	3000.1	-0.203052		380	10.345	2.986	7.359	-0.50176		380	6.588
381	6027.48	841.154	5186.33	-0.0972218		381	6314.36	1321.8	4992.57	-0.474593		381	4576.85	1568.45	3008.4	-0.695841		381	2518.56	1617.21	901.348	-0.28946		381	7613.06	1286.86	6326.2	0.150794		381	3892.89	1282.01	2610.89	-0.599128		381	4401.76	1284.82	3116.94	-0.172015		381	10.36	3.049	7.311	-0.50501		381	6.589
382	6015	860.413	5154.59	-0.102747		382	6338.32	1380.72	4957.59	-0.478274		382	4549.08	1565.05	2984.03	-0.698305		382	2527.05	1540.76	986.284	-0.222505		382	7614.02	1312.36	6301.66	0.14633		382	3883.23	1337.33	2545.9	-0.609106		382	4529.03	1338.47	3190.56	-0.152458		382	10.172	3.15	7.022	-0.524577		382	6.481
383	6056.73	881.591	5175.13	-0.0991703		383	6151.06	1336.95	4814.11	-0.493374		383	4599.15	1612.24	2986.9	-0.698014		383	2552.58	1558.31	994.27	-0.216209		383	7706.05	1244.15	6461.9	0.17548		383	4093.26	1333.69	2759.57	-0.576299		383	4418.1	1354.92	3063.18	-0.186296		383	10.381	3.068	7.313	-0.504875		383	6.615
384	5946	889.87	5056.13	-0.119886		384	6223.86	1313.6	4910.26	-0.483255		384	4636.28	1656.43	2979.85	-0.698727		384	2530.5	1505.89	1024.62	-0.192288		384	8279.91	1323.85	6956.07	0.265373		384	3998.03	1401.32	2596.7	-0.601306		384	4432.92	1343.68	3089.25	-0.179371		384	10.409	2.96	7.449	-0.495667		384	6.461
385	5870.57	890.277	4980.3	-0.133085		385	6294.3	1250.38	5043.92	-0.469189		385	4588.07	1541.89	3046.18	-0.692021		385	2524.92	1548.06	976.856	-0.229937		385	8016.44	1292.41	6724.03	0.223163		385	3969.73	1307.15	2662.58	-0.591191		385	4532.43	1344.38	3188.04	-0.153127		385	10.266	3.128	7.138	-0.516723		385	6.721
386	6044.06	866.765	5177.3	-0.098794		386	6224.78	1276.91	4947.87	-0.479297		386	4628.57	1542.15	3086.42	-0.687953		386	2553.84	1458.7	1095.14	-0.136695		386	7915.78	1218.89	6696.9	0.218228		386	3911.45	1378.31	2533.15	-0.611064		386	4402	1340.31	3061.68	-0.186694		386	10.841	3.077	7.764	-0.47434		386	6.449
387	6048.25	941.059	5107.19	-0.110997		387	6631.02	1307.8	5323.22	-0.439797		387	5026.74	1600.3	3426.44	-0.653576		387	2526.56	1587.86	938.699	-0.260016		387	7737.18	1294.41	6442.77	0.171999		387	4131.64	1363.21	2768.43	-0.574939		387	4417.4	1311.42	3105.97	-0.174929		387	10.539	3.116	7.423	-0.497427		387	6.518
388	6148.13	833.712	5314.42	-0.0749255		388	7148.46	1241.77	5906.7	-0.378392		388	4949.28	1584.99	3364.28	-0.65986		388	2529.88	1532.87	997.009	-0.21405		388	7933.64	1226.66	6706.98	0.220062		388	3988.32	1362.22	2626.11	-0.596792		388	4416.19	1312.13	3104.06	-0.175437		388	10.301	2.869	7.432	-0.496818		388	6.346
389	6267.81	853.823	5413.99	-0.0575926		389	6368.66	1230.28	5138.38	-0.459248		389	4768.37	1648.17	3120.2	-0.684537	3121.65	389	2529.11	1485.16	1043.96	-0.177041		389	7731.02	1209.15	6521.87	0.186389		389	3972.59	1379.32	2593.28	-0.601832		389	4541.48	1326.93	3214.54	-0.146088		389	10.505	2.98	7.525	-0.490521		389	6.462
390	6278.4	886.476	5391.92	-0.0614345		390	6169.44	1261.96	4907.48	-0.483548		390	4823.2	1594.11	3229.1	-0.673528		390	2555.39	1546.44	1008.94	-0.204642		390	7452.8	1327.29	6125.51	0.114287		390	3928.63	1412.9	2515.73	-0.613738		390	4547.54	1379.76	3167.78	-0.15851		390	10.398	3.063	7.335	-0.503385		390	6.529
391	6144.31	868.53	5275.78	-0.081651		391	6197.99	1307.23	4890.77	-0.485306		391	4700.83	1610.65	3090.17	-0.687573		391	2502.89	1655.68	847.215	-0.332134		391	7549.77	1315.71	6234.06	0.134034		391	3954.98	1444.95	2510.03	-0.614614		391	4433.56	1355.54	3078.03	-0.182352		391	10.53	2.971	7.559	-0.488219		391	6.545
392	6323.36	908.056	5415.3	-0.0573647		392	6607.77	1337.56	5270.22	-0.445374		392	4725.76	1604.96	3120.8	-0.684477		392	2511.05	1516.85	994.197	-0.216267		392	7613.63	1293.48	6320.15	0.149693		392	3978.65	1369.2	2609.45	-0.599349		392	4460.23	1254.13	3206.1	-0.148332		392	10.395	3.061	7.334	-0.503453		392	6.428
393	6247.82	843.927	5403.89	-0.0593507		393	6245.15	1334.92	4910.22	-0.483259		393	4684.59	1602.28	3082.31	-0.688369		393	2512.39	1508.1	1004.29	-0.208307		393	7657.56	1269.36	6388.19	0.162071		393	3960.52	1291.64	2668.88	-0.590225		393	4463.22	1346.19	3117.03	-0.171991		393	10.434	3.055	7.379	-0.500406		393	6.273
394	6054.84	919.68	5135.16	-0.106129		394	6234.74	1321.43	4913.31	-0.482934		394	4645.2	1559.35	3085.86	-0.68801		394	2498.13	1621.25	876.881	-0.308748		394	7410.65	1213.63	6197.02	0.127295		394	3944.35	1355.78	2588.57	-0.602555		394	4463.76	1327.31	3136.46	-0.166831		394	10.509	3.148	7.361	-0.501625		394	6.45
395	6175.26	876.692	5298.57	-0.0776841		395	6143.16	1295.55	4847.61	-0.489848		395	4573.92	1539.21	3034.71	-0.693181		395	2496.85	1510.62	986.232	-0.222546		395	7720.49	1228.98	6491.51	0.180865		395	4065.71	1286.8	2778.91	-0.57333		395	4430.54	1305.93	3124.62	-0.169976		395	10.487	3.068	7.419	-0.497698		395	6.095
396	6087.64	882.693	5204.95	-0.0939805		396	6534.32	1354.03	5180.29	-0.454838		396	4527.36	1622.91	2904.45	-0.706351		396	2504.87	1503.9	1000.97	-0.210928		396	7754.08	1201.33	6552.75	0.192006		396	4039.63	1314.45	2725.18	-0.58158		396	4452.23	1314.53	3137.7	-0.166501		396	10.629	3.023	7.606	-0.485037		396	6.543
397	6106.73	937.373	5169.36	-0.100175		397	6395.82	1324.28	5071.54	-0.466282		397	4539.63	1621.4	2918.23	-0.704958		397	2540.12	1470.65	1069.47	-0.156927		397	7545.53	1230.78	6314.75	0.148712		397	4058.41	1371.46	2686.95	-0.587449		397	4450.07	1306.49	3143.57	-0.16494		397	10.611	3.094	7.517	-0.491063		397	6.618
398	6178.05	892.837	5285.21	-0.0800094		398	6454.49	1311.63	5142.86	-0.458777		398	4660.46	1629.83	3030.63	-0.693593		398	2515.68	1546.94	968.737	-0.236337		398	7885.69	1256.09	6629.6	0.205986		398	4162.57	1452.65	2709.92	-0.583923		398	4501.22	1291.49	3209.73	-0.147367		398	11.134	3.144	7.99	-0.459039		398	6.103
399	6205.58	883.537	5322.05	-0.0735974		399	6326.97	1358.54	4968.43	-0.477134		399	4587.6	1538.02	3049.58	-0.691678		399	2465.51	1562.88	902.625	-0.288454		399	7938.17	1292.51	6645.66	0.208906		399	4152.99	1333.93	2819.05	-0.567167		399	4456.13	1393.81	3062.32	-0.186526		399	10.796	3.076	7.72	-0.477319		399	6.287
400	6205.67	865.402	5340.26	-0.0704263		400	6347	1338.2	5008.8	-0.472885		400	4853.32	1608.71	3244.61	-0.67196		400	2477	1554.76	922.233	-0.272997		400	7994.99	1234.54	6760.45	0.229788		400	4147.73	1433.89	2713.83	-0.583322		400	4497.8	1327.04	3170.77	-0.157717		400	10.944	3.21	7.734	-0.476371		400	6.273
401	6296.56	925.318	5371.24	-0.065034		401	6281.97	1344.63	4937.34	-0.480405		401	4903.98	1582.83	3321.15	-0.664221		401	2496.76	1594.74	902.026	-0.288926		401	8184.73	1176.52	7008.21	0.274858		401	4139.35	1394.51	2744.85	-0.57856		401	4453.06	1313.05	3140.01	-0.165887		401	10.506	2.959	7.547	-0.489032		401	6.186
402	6349.88	889.994	5459.89	-0.0496041		402	6183.29	1293.81	4889.48	-0.485442		402	4700.47	1604.62	3095.85	-0.687		402	2515.91	1563.29	952.613	-0.249048		402	7931.91	1233.65	6698.26	0.218474		402	4404	1315.08	3088.92	-0.525731		402	4487.65	1350.93	3136.72	-0.166762		402	10.61	3.113	7.497	-0.492417		402	6.429
403	6358.94	837.46	5521.48	-0.0388832		403	6214.43	1377	4837.43	-0.49092		403	4831.82	1572.35	3259.47	-0.670457		403	2520.96	1620.43	900.526	-0.290108		403	7947.06	1222.22	6724.84	0.22331		403	4510.28	1395.38	3114.89	-0.521744		403	4455.52	1371.16	3084.35	-0.180672		403	10.985	2.993	7.992	-0.458903		403	6.477
404	6290.38	913.343	5377.04	-0.0640248		404	6108.68	1322.74	4785.94	-0.496338		404	4785.16	1639.05	3146.11	-0.681918		404	2511.13	1577	934.134	-0.263615		404	7792.87	1211.18	6581.69	0.19727		404	4289.06	1406.71	2882.36	-0.557447		404	4525.37	1275.7	3249.67	-0.136756		404	10.996	3.018	7.978	-0.459851		404	6.383
405	6152.89	930.744	5222.15	-0.090987		405	6176.95	1322.19	4854.75	-0.489096		405	4714.55	1547.35	3167.2	-0.679786		405	2514.91	1571.93	942.972	-0.256648		405	7725.3	1305.01	6420.29	0.16791		405	4335.6	1290.21	3045.39	-0.532415		405	4510.3	1360.63	3149.67	-0.163321		405	10.889	3.038	7.851	-0.46845		405	6.224
406	6339.01	884.087	5454.92	-0.0504683		406	6167.9	1351.84	4816.06	-0.493168		406	4778.94	1662.67	3116.27	-0.684935		406	2516.41	1633.07	883.335	-0.30366		406	7591.62	1378.42	6213.2	0.130239		406	4435.37	1285.87	3149.5	-0.51643		406	4516.71	1359.2	3157.51	-0.161238		406	11.021	2.972	8.049	-0.455044		406	6.668
407	6169.56	880.253	5289.31	-0.0792955		407	5932.24	1280.43	4651.81	-0.510454		407	4735.14	1555.67	3179.47	-0.678545		407	2535.13	1429.63	1105.5	-0.128528		407	7250.63	1239.01	6011.61	0.0935681		407	4284.99	1379.38	2905.62	-0.553875		407	4543.15	1334.29	3208.86	-0.147597		407	11.136	3.194	7.942	-0.462288		407	6.286
408	6057.86	867.607	5190.25	-0.0965388		408	5993.46	1285.44	4708.02	-0.504538		408	4688.13	1556.24	3131.89	-0.683356		408	2512.75	1597.28	915.475	-0.278324		408	7224.88	1291.05	5933.83	0.0794178		408	4435.85	1370.54	3065.31	-0.529357		408	4529.21	1339.74	3189.47	-0.152749		408	11.031	2.995	8.036	-0.455924		408	6.245
409	6243.28	933.893	5309.39	-0.0758012		409	6068.33	1388.86	4679.47	-0.507543		409	4729.49	1694.51	3034.98	-0.693154		409	2492.63	1571.87	920.763	-0.274155		409	7343.16	1261.44	6081.72	0.106321		409	4508.18	1324.85	3183.34	-0.511235		409	4475.25	1325.42	3149.83	-0.163277		409	10.948	3.08	7.868	-0.467299		409	6.322
410	6107.94	859.014	5248.92	-0.0863258		410	5988.93	1267.77	4721.15	-0.503156		410	4596.54	1586.43	3010.1	-0.695669		410	2500.9	1622.62	878.282	-0.307643		410	7352.24	1284.96	6067.28	0.103694		410	4479.59	1405.76	3073.83	-0.528048		410	4508.06	1342.94	3165.12	-0.159217		410	11.527	3.178	8.349	-0.434733		410	6.364
411	6017.42	966.219	5051.2	-0.120743		411	6147.58	1290.82	4856.76	-0.488886		411	4736.92	1573.16	3163.76	-0.680134		411	2485.94	1671.63	814.314	-0.35807		411	7076.56	1232.6	5843.96	0.0630696		411	4400.83	1291.84	3109	-0.522649		411	4526.25	1284.25	3242	-0.138794		411	11.987	3.102	8.885	-0.398443		411	6.622
412	6056.33	905.773	5150.56	-0.103448		412	6008.19	1298.39	4709.8	-0.504351		412	4752.11	1586.9	3165.21	-0.679987		412	2488.13	1497.12	991.011	-0.218778		412	7300.5	1299.46	6001.05	0.0916455		412	4369.73	1311.97	3057.76	-0.530516		412	4559.58	1303.17	3256.41	-0.134966		412	11.619	2.961	8.658	-0.413812		412	6.202
413	6162.08	892.854	5269.22	-0.0827924		413	6059.37	1267.05	4792.32	-0.495667		413	4739.78	1583.4	3156.38	-0.68088		413	2501.36	1538.39	962.97	-0.240883		413	7330.27	1236.98	6093.29	0.108425		413	4373.92	1302.66	3071.26	-0.528443		413	4522.97	1327.95	3195.02	-0.151275		413	11.572	3.126	8.446	-0.428165		413	6.224
414	6102.68	969.548	5133.13	-0.106482		414	6096.86	1355.78	4741.08	-0.501059		414	4693.05	1644.22	3048.84	-0.691753		414	2488.68	1494.61	994.067	-0.216369		414	7590.95	1235.53	6355.42	0.15611		414	4461.83	1358.24	3103.59	-0.523479		414	4496.52	1246.4	3250.12	-0.136637		414	11.945	3.137	8.808	-0.403656		414	6.116
415	6171.98	895.208	5276.77	-0.0814787		415	6125.96	1312.62	4813.34	-0.493455		415	4590	1614.7	2975.3	-0.699188		415	2457.78	1575.55	882.223	-0.304537		415	7718.18	1279.44	6438.74	0.171267		415	4507.24	1351.52	3155.73	-0.515474		415	4524.61	1270.27	3254.34	-0.135515		415	12.202	3.031	9.171	-0.379079		415	6.165
416	6173.35	881.596	5291.76	-0.0788701		416	5800.99	1281.13	4519.86	-0.52434		416	4892.69	1575.89	3316.8	-0.66466		416	2474.39	1500.3	974.085	-0.232121		416	7528.36	1222.96	6305.4	0.14701		416	4390.84	1336.97	3053.87	-0.531112		416	4600.03	1318.27	3281.76	-0.128232		416	11.865	3.094	8.771	-0.406161		416	6.175
417	6266.78	863.197	5403.59	-0.0594041		417	5936.89	1289.81	4647.08	-0.510951		417	4723.01	1582.34	3140.66	-0.682469		417	2479.64	1544.67	934.974	-0.262953		417	7314.09	1266.08	6048.02	0.10019		417	4491.92	1305.9	3186.02	-0.510822		417	4611.28	1265.02	3346.26	-0.1111		417	11.961	3.05	8.911	-0.396682		417	6.251
418	6373.38	906.922	5466.46	-0.0484592		418	6014.7	1303.59	4711.11	-0.504213		418	4886.19	1598.96	3287.23	-0.667651		418	2516.3	1494.29	1022.01	-0.194345		418	7239.22	1224.9	6014.32	0.0940609		418	4481.5	1359.73	3121.77	-0.520688		418	4638.27	1283.9	3354.38	-0.108943		418	12.726	2.95	9.776	-0.338118		418	6.342
419	6235.96	929.963	5305.99	-0.0763915		419	6011.17	1308.49	4702.69	-0.5051		419	4957.69	1578.89	3378.8	-0.658393		419	2452.25	1559.17	893.079	-0.295979		419	7256.37	1296.77	5959.59	0.084105		419	4477.21	1314.76	3162.45	-0.514442		419	4676.1	1305.59	3370.51	-0.104656		419	12.266	3.032	9.234	-0.374814		419	6.383
420	6204.71	945.34	5259.37	-0.0845078		420	5916.69	1345.83	4570.86	-0.518973		420	4795.51	1615.66	3179.85	-0.678507		420	2505.86	1523.54	982.319	-0.22563		420	7140.83	1273.76	5867.07	0.0672751		420	4476.22	1330.45	3145.77	-0.517004		420	4798.39	1331.44	3466.95	-0.0790383		420	12.347	3.051	9.296	-0.370616		420	6.492
421	6078.07	926.196	5151.87	-0.103219		421	5715.06	1297.43	4417.63	-0.535099		421	4795.57	1550.51	3245.06	-0.671914		421	2463.56	1577.38	886.173	-0.301423		421	6844.94	1290.79	5554.15	0.010351		421	4680.99	1344.34	3336.64	-0.487696		421	4932.43	1320.44	3611.99	-0.0405091		421	12.768	3.044	9.724	-0.341638		421	6.342
422	6054.19	909.222	5144.97	-0.10442		422	5749.58	1311.07	4438.51	-0.532901		422	4713.37	1560.26	3153.11	-0.68121		422	2482.47	1572.3	910.176	-0.282501		422	6915.33	1335.06	5580.27	0.0151017		422	4682.01	1317.99	3364.02	-0.483493		422	4844.18	1288.35	3555.83	-0.0554285		422	13.1	2.959	10.141	-0.313406		422	6.316
423	6059.99	918.22	5141.77	-0.104978		423	5648.53	1327.97	4320.57	-0.545313		423	4713.69	1595.99	3117.7	-0.68479		423	2486.16	1568.77	917.385	-0.276818		423	6946.25	1271.24	5675.01	0.0323362		423	4743.83	1385.76	3358.07	-0.484407		423	4735.6	1314.47	3421.13	-0.0912105		423	13.255	2.914	10.341	-0.299865		423	6.274
424	6101.52	893.744	5207.78	-0.0934886		424	5780.49	1320.46	4460.03	-0.530636		424	4779.48	1593.47	3186.01	-0.677884		424	2442.88	1579.39	863.49	-0.319304		424	6901.89	1203.84	5698.05	0.0365277		424	4662.87	1334.43	3328.44	-0.488957		424	4688.97	1297.83	3391.14	-0.0991757		424	13.519	3.092	10.427	-0.294042		424	6.266
425	6066.13	952.08	5114.05	-0.109803		425	5663.56	1395.96	4267.6	-0.550887		425	4837.86	1613.7	3224.16	-0.674027		425	2488.22	1570.24	917.973	-0.276355		425	6705.22	1215.83	5489.38	-0.00143053		425	4614.7	1316.8	3297.91	-0.493644		425	4727.85	1336.86	3390.99	-0.0992169		425	13.597	2.989	10.608	-0.281787		425	6.348
426	6286.95	938.17	5348.78	-0.0689447		426	5764.1	1277.12	4486.98	-0.5278		426	4726.88	1634.1	3092.78	-0.68731		426	2468.67	1485.69	982.981	-0.225108		426	6664.35	1281.36	5382.99	-0.0207835		426	4758.56	1334.3	3424.27	-0.474243		426	4712.79	1266.88	3445.92	-0.0846258		426	13.831	2.902	10.929	-0.260054		426	6.56
427	5969.43	823.809	5145.62	-0.104307		427	5705.54	1303.82	4401.72	-0.536773		427	4703.65	1615.5	3088.14	-0.687779		427	2496.65	1457.08	1039.57	-0.1805		427	6784.83	1195.65	5589.17	0.016722		427	4680.17	1426.39	3253.77	-0.50042		427	4656.29	1355.49	3300.8	-0.123174		427	14.012	3.115	10.897	-0.262221		427	6.541
428	6090.9	915.874	5175.03	-0.0991886		428	5628.89	1367.37	4261.52	-0.551527		428	4790.49	1600.86	3189.62	-0.677519		428	2457.35	1536.99	920.355	-0.274477		428	6856.1	1214.2	5641.89	0.0263121		428	4895.22	1373.27	3521.95	-0.459245		428	4624.19	1355.56	3268.63	-0.13172		428	14.065	2.998	11.067	-0.250711		428	6.19
429	6082.46	918.684	5163.77	-0.101148		429	5950.75	1343.06	4607.69	-0.515097		429	4813.31	1654.72	3158.59	-0.680656		429	2454.11	1616.75	837.355	-0.339907		429	6785.48	1205.8	5579.68	0.0149946		429	4812.62	1375.2	3437.42	-0.472223		429	4730.76	1382.08	3348.68	-0.110457		429	14.429	2.79	11.639	-0.211984		429	6.169
430	6007.41	929.11	5078.3	-0.116026		430	5789.99	1342.22	4447.77	-0.531926		430	4852.69	1608.82	3243.87	-0.672034		430	2475.82	1402.13	1073.69	-0.1536		430	6697.41	1165.86	5531.55	0.00624003		430	4961.59	1372.71	3588.88	-0.448969		430	4666.56	1404.89	3261.68	-0.133568		430	14.85	2.935	11.915	-0.193297		430	6.218
431	5898.94	936.753	4962.19	-0.136238		431	5700.88	1349.71	4351.16	-0.542093		431	4958.6	1624.31	3334.3	-0.662892		431	2465.53	1504.99	960.54	-0.242799		431	7009.52	1305.04	5704.48	0.037698		431	4913.66	1336.03	3577.63	-0.450696		431	4692.54	1337.96	3354.58	-0.108888		431	14.96	2.974	11.986	-0.18849		431	6.177
432	5713.97	896.411	4817.56	-0.161413		432	5749.97	1309.62	4440.36	-0.532707		432	4837.44	1683.86	3153.58	-0.681162		432	2486.36	1606.17	880.193	-0.306137		432	6923.81	1280.75	5643.06	0.0265255		432	5106.21	1452	3654.2	-0.438939		432	4703.28	1344.06	3359.22	-0.107657		432	15.08	3.06	12.02	-0.186188		432	6.298
433	5622.85	916.769	4706.08	-0.180817		433	5652.94	1289.91	4363.03	-0.540844		433	5129.07	1618.66	3510.41	-0.645086		433	2479.19	1490.84	988.35	-0.220876		433	6885.49	1319.56	5565.94	0.0124957		433	4958.56	1357.66	3600.9	-0.447123		433	4704.68	1312.77	3391.91	-0.0989725		433	15.369	3.103	12.266	-0.169533		433	6.573
434	5582.44	871.263	4711.18	-0.179931		434	5500.25	1275.42	4224.83	-0.555388		434	4812.07	1556.56	3255.51	-0.670858		434	2460.29	1606.37	853.916	-0.326851		434	6915.83	1285.08	5630.75	0.0242845		434	5081.63	1342.1	3739.53	-0.425837		434	4746.03	1324.22	3421.82	-0.091028		434	15.354	2.913	12.441	-0.157684		434	6.712
435	5469.56	921.431	4548.13	-0.208312		435	5462.16	1295.92	4166.23	-0.561555		435	5192.42	1630.87	3561.55	-0.639915		435	2480.78	1599.72	881.063	-0.305451		435	7029.65	1258.56	5771.09	0.0498153		435	5365.67	1366.11	3999.56	-0.385913		435	4784.44	1335.39	3449.05	-0.0837946		435	15.766	2.946	12.82	-0.132024		435	6.256
436	5500.77	853.738	4647.03	-0.191097		436	5499.38	1328.33	4171.05	-0.561047		436	4906.45	1691.31	3215.14	-0.674938		436	2503.14	1514.54	988.598	-0.22068		436	6997.27	1264.69	5732.58	0.0428094		436	5281.48	1415.02	3866.46	-0.406349		436	4721.94	1312.33	3409.61	-0.0942696		436	15.426	3.012	12.414	-0.159513		436	6.363
437	5405.38	850.017	4555.36	-0.207054		437	5457.87	1321.47	4136.4	-0.564694		437	5213.15	1655.15	3558	-0.640275		437	2471.19	1571.87	899.321	-0.291058		437	7008.35	1260.73	5747.62	0.0455459		437	5266.57	1341.71	3924.86	-0.397382		437	4873.85	1306.2	3567.65	-0.05229		437	15.6	3.195	12.405	-0.160122		437	6.324
438	5226.92	912.57	4314.35	-0.249005		438	5366.62	1287.8	4078.82	-0.570754		438	5351.48	1644.05	3707.43	-0.625167		438	2472.06	1621.91	850.15	-0.32982		438	7049.81	1250.31	5799.5	0.0549822		438	5139.75	1370.2	3769.56	-0.421227		438	4824.83	1354.58	3470.25	-0.078162		438	15.097	3.017	12.08	-0.182126		438	6.364
439	5230.06	912.666	4317.39	-0.248476		439	5529.09	1367.36	4161.73	-0.562029		439	5266.56	1622.29	3644.27	-0.631552		439	2481.52	1637.47	844.042	-0.334635		439	7052.91	1229.09	5823.82	0.0594065		439	5105.69	1280.54	3825.16	-0.41269		439	4966.85	1329.66	3637.19	-0.0338157		439	15.643	3.032	12.611	-0.146175		439	6.474
440	5101.97	914.497	4187.47	-0.271091		440	5510.82	1236.73	4274.08	-0.550205		440	4989.61	1671.86	3317.74	-0.664565		440	2489.59	1625.33	864.263	-0.318695		440	6975.34	1210.94	5764.4	0.0485972		440	5259.69	1307.65	3952.03	-0.39321		440	4829.45	1291.97	3537.49	-0.0603011		440	15.02	3.12	11.9	-0.194313		440	6.51
441	5079.89	825.939	4253.95	-0.25952		441	5526.64	1330.99	4195.66	-0.558458		441	5089.59	1630.76	3458.83	-0.650301		441	2462.18	1515.32	946.858	-0.253584		441	7416.37	1252.01	6164.36	0.121353		441	5203.58	1346.62	3856.95	-0.407809		441	5012.36	1324.3	3688.06	-0.0203026		441	15.497	3.047	12.45	-0.157075		441	6.593
442	5053.88	888.372	4165.51	-0.274915		442	5518.38	1324.68	4193.69	-0.558665		442	4955.32	1561.08	3394.23	-0.656832		442	2450.89	1570.95	879.933	-0.306342		442	7186.47	1322.15	5864.31	0.0667723		442	5341.11	1347.89	3993.22	-0.386887		442	4887.97	1348.74	3539.23	-0.0598373		442	15.76	2.871	12.889	-0.127353		442	6.593
443	5142.76	932.94	4209.82	-0.267201		443	5562.32	1328.72	4233.6	-0.554466		443	4966.48	1593.9	3372.58	-0.659022		443	2484.72	1627.79	856.929	-0.324476		443	7210.28	1296.26	5914.02	0.0758145		443	5181.36	1363.62	3817.75	-0.413828		443	4880.02	1325.62	3554.4	-0.0558084		443	15.482	3.009	12.473	-0.155518		443	6.676
444	5185.39	891.938	4293.45	-0.252644		444	5377.62	1399.94	3977.67	-0.581398		444	4890.24	1577.53	3312.71	-0.665074		444	2452.89	1545.18	907.707	-0.284447		444	7446.19	1248.38	6197.8	0.127438		444	5379.73	1300.47	4079.26	-0.373676		444	4909.57	1330.82	3578.75	-0.0493392		444	15.533	3.057	12.476	-0.155315		444	6.487
445	5104.34	898.117	4206.22	-0.267828		445	5431.53	1302.21	4129.32	-0.565439		445	4952.8	1534.31	3418.48	-0.65438		445	2488.99	1423.35	1065.63	-0.159952		445	7525.49	1209.71	6315.79	0.1489		445	5314.3	1352.6	3961.7	-0.391726		445	4915.96	1366.8	3549.16	-0.0572014		445	15.473	3.129	12.344	-0.164252		445	6.801
446	5292.69	868.682	4424.01	-0.229917		446	5427.06	1370.38	4056.68	-0.573084		446	4900.53	1621.16	3279.37	-0.668445		446	2440.41	1616.89	823.519	-0.350814		446	7075.9	1322.84	5753.06	0.0465344		446	5118.88	1344.26	3774.62	-0.42045		446	4879.99	1270.37	3609.62	-0.0411389		446	15.318	2.813	12.505	-0.153351		446	6.672
447	5213.02	899.354	4313.67	-0.249124		447	5330.66	1248.79	4081.87	-0.570433		447	4932.44	1616.75	3315.68	-0.664774		447	2433.49	1566.77	866.722	-0.316756		447	7140.03	1287.66	5852.37	0.0645998		447	5331.63	1352.99	3978.64	-0.389126		447	4939.29	1308.38	3630.91	-0.0354848		447	15.277	3.148	12.129	-0.178808		447	6.55
448	5223.22	847.045	4376.17	-0.238245		448	5331.02	1258.78	4072.24	-0.571446		448	5302.49	1586.3	3716.18	-0.624282		448	2479.32	1506.73	972.592	-0.233298		448	7060.98	1228.86	5832.13	0.0609181		448	5356.13	1372.38	3983.75	-0.38834		448	4887.24	1298.33	3588.91	-0.0466398		448	14.887	3.126	11.761	-0.203724		448	6.498
449	5375.93	890.049	4485.88	-0.219148		449	5789.1	1310.6	4478.5	-0.528693		449	5091.1	1575.17	3515.93	-0.644528		449	2476.26	1565.87	910.392	-0.282331		449	7172.55	1278.6	5893.95	0.0721634		449	5293.6	1389.03	3904.57	-0.400498		449	4977.47	1309.26	3668.22	-0.025574		449	14.863	3.234	11.629	-0.212661		449	6.65
450	5337.79	924.55	4413.24	-0.231793		450	5435.79	1309.32	4126.48	-0.565739		450	5002.32	1589.93	3412.39	-0.654996		450	2448.78	1601.56	847.214	-0.332135		450	6957.8	1273.96	5683.84	0.0339434		450	5940.55	1409.92	4530.62	-0.304374		450	4969.32	1316.05	3653.27	-0.0295448		450	15.205	2.898	12.307	-0.166757		450	6.447
451	5264.59	887.465	4377.13	-0.238078		451	5318.49	1322.1	3996.39	-0.579429		451	4923.21	1607.58	3315.63	-0.664779		451	2441.26	1468.93	972.335	-0.233501		451	7002.02	1232.38	5769.64	0.0495515		451	5412.23	1290.25	4121.98	-0.367117		451	4984.38	1330.79	3653.59	-0.0294598		451	14.565	3.147	11.418	-0.226947		451	6.821
452	5250.97	903.279	4347.69	-0.243203		452	5417.71	1369.25	4048.46	-0.573949		452	4983.66	1617.19	3366.47	-0.659639		452	2451.57	1484.85	966.719	-0.237928		452	6852.19	1257.83	5594.36	0.0176665		452	5550.42	1314.27	4236.15	-0.349588		452	4994.61	1328.77	3665.85	-0.0262033		452	14.558	3.04	11.518	-0.220176		452	6.917
453	5172.09	931.96	4240.13	-0.261926		453	5353.41	1316.87	4036.53	-0.575204		453	5376.33	1548.28	3828.06	-0.612971		453	2433.45	1608.41	825.034	-0.349619		453	6852.13	1328.59	5523.54	0.00478258		453	5345.13	1310.83	4034.3	-0.380578		453	5072.45	1301.06	3771.39	0.00183265		453	14.655	3.037	11.618	-0.213406		453	7.491
454	5168.26	865.92	4302.34	-0.251096		454	5414.85	1304.15	4110.7	-0.567399		454	5324.66	1673	3651.66	-0.630805		454	2457.66	1489.41	968.248	-0.236723		454	6601.33	1276.6	5324.73	-0.0313823		454	5260.2	1285.4	3974.8	-0.389714		454	5038.67	1351.67	3687	-0.0205842		454	14.175	3.123	11.052	-0.251726		454	7.382
455	5164.22	890.63	4273.59	-0.256101		455	5495.86	1338.08	4157.78	-0.562444		455	5177.3	1666.49	3510.81	-0.645046		455	2490.7	1671.63	819.07	-0.354321		455	6678.61	1213.95	5464.66	-0.0059286		455	5274.26	1298.69	3975.58	-0.389596		455	5108.72	1291.8	3816.92	0.0139278		455	13.826	2.803	11.023	-0.25369		455	7.011
456	5165.27	942.911	4222.36	-0.265019		456	5423.87	1293.64	4130.23	-0.565344		456	5038.23	1655.89	3382.34	-0.658035		456	2438.37	1441.7	996.673	-0.214315		456	6902.11	1216.56	5685.55	0.0342548		456	5319.43	1298.73	4020.7	-0.382667		456	5086.92	1325.87	3761.05	-0.000914334		456	13.957	2.973	10.984	-0.25633		456	7.4
457	5157.58	913.563	4244.02	-0.261248		457	5334.93	1305.9	4029.03	-0.575994		457	5022.7	1609.94	3412.76	-0.654959		457	2431.46	1539.11	892.343	-0.296559		457	6746.89	1330.89	5415.99	-0.0147812		457	5359.57	1369.07	3990.5	-0.387305		457	5050.7	1344.32	3706.39	-0.0154345		457	13.484	3.079	10.405	-0.295531		457	7.406
458	5147.78	882.855	4264.92	-0.25761		458	5346.8	1317.5	4029.29	-0.575966		458	5049.59	1668.33	3381.25	-0.658144		458	2470.83	1580.09	890.737	-0.297825		458	6691.9	1228.32	5463.59	-0.00612325		458	5417.81	1337.64	4080.17	-0.373537		458	5120.96	1344.01	3776.95	0.00330988		458	13.555	3.191	10.364	-0.298307		458	7.537
459	5123.28	904.332	4218.95	-0.265613		459	5372.4	1322.5	4049.9	-0.573798		459	5008.87	1617.81	3391.07	-0.657152		459	2467.72	1549.05	918.669	-0.275806		459	6666.65	1305.24	5361.41	-0.0247109		459	5307.05	1309.08	3997.97	-0.386157		459	5065.79	1343.52	3722.26	-0.0112167		459	13.568	3.004	10.564	-0.284766		459	7.782
460	4918.88	886.457	4032.42	-0.298081		460	5347.62	1323.69	4023.93	-0.576531		460	5192.74	1634.27	3558.47	-0.640227		460	2457.48	1588.08	869.398	-0.314647		460	6510.86	1282.96	5227.9	-0.048996		460	5382.96	1366.85	4016.11	-0.383372		460	5107.38	1272.83	3834.54	0.0186092		460	13.425	2.849	10.576	-0.283954		460	7.564
461	5085.63	863.669	4221.96	-0.265088		461	5199.27	1341.72	3857.55	-0.59404		461	5418.9	1648.84	3770.06	-0.618834		461	2482.16	1568.32	913.846	-0.279608		461	6598.31	1329.84	5268.47	-0.0416176		461	5593.22	1363.13	4230.08	-0.350519		461	5160.02	1327.74	3832.28	0.018008		461	12.963	3.149	9.814	-0.335545		461	7.715
462	5057.49	915.854	4141.64	-0.27907		462	5403.55	1327.91	4075.63	-0.571089		462	5247.95	1623.65	3624.3	-0.633572		462	2481.54	1542.63	938.917	-0.259844		462	6559.32	1317.59	5241.73	-0.0464805		462	5427.18	1318.31	4108.87	-0.369129		462	5199.79	1332.37	3867.42	0.0273431		462	13.214	2.993	10.221	-0.307989		462	8.405
463	4935.58	904.767	4030.82	-0.29836		463	5300.79	1285.32	4015.47	-0.577421		463	6173.3	1582.01	4591.28	-0.535806		463	2483.77	1624.26	859.508	-0.322443		463	6368.92	1264.4	5104.52	-0.0714407		463	5522.1	1357.38	4164.71	-0.360556		463	5164.81	1321.86	3842.95	0.0208413		463	13.108	3.086	10.022	-0.321462		463	8.263
464	4935.35	831.071	4104.28	-0.285572		464	5232.02	1366.28	3865.75	-0.593177		464	5493.64	1732.64	3761	-0.619751		464	2478.49	1534.84	943.653	-0.256111		464	6348.6	1312.88	5035.72	-0.0839568		464	5387.3	1327.96	4059.35	-0.376734		464	5211.08	1313.8	3897.28	0.0352744		464	13.042	3.004	10.038	-0.320379		464	8.391
465	4989.19	922.824	4066.37	-0.292172		465	5315.03	1290.94	4024.09	-0.576514		465	5612.67	1637.83	3974.84	-0.598131		465	2451.99	1559.91	892.08	-0.296766		465	6251.11	1285.27	4965.84	-0.0966671		465	5457.68	1339.01	4118.67	-0.367625		465	5180.38	1353.32	3827.07	0.0166232		465	13.115	3.048	10.067	-0.318416		465	8.318
466	4889.39	910.883	3978.5	-0.307467		466	5324.67	1266.83	4057.84	-0.572962		466	6391.22	1530.53	4860.69	-0.508569		466	2450.72	1515.94	934.784	-0.263102		466	6137.76	1241.88	4895.89	-0.109393		466	5792.45	1333.45	4459	-0.315371		466	5216.94	1370.81	3846.13	0.0216871		466	12.837	3.09	9.747	-0.340081		466	8.143
467	4836.6	933.89	3902.71	-0.32066		467	5378.54	1303.39	4075.15	-0.57114		467	6081.4	1621.3	4460.1	-0.54907		467	2473.77	1554.11	919.668	-0.275019		467	6021.08	1293.48	4727.59	-0.140007		467	5469.93	1317.96	4151.97	-0.362513		467	5171.65	1326.7	3844.95	0.0213731		467	12.718	2.962	9.756	-0.339472		467	8.121
468	4934.59	934.666	3999.93	-0.303737		468	5233.48	1315.53	3917.95	-0.587683		468	5901.97	1648.3	4253.67	-0.56994		468	2461.72	1477.34	984.373	-0.224011		468	6071.71	1294.28	4777.43	-0.130942		468	5501.95	1354.44	4147.51	-0.363197		468	5290.84	1331.37	3959.47	0.0517937		468	12.33	3.129	9.201	-0.377048		468	8.25
469	4920.76	902.422	4018.33	-0.300533		469	5263.59	1361.23	3902.36	-0.589325		469	5903.67	1631.53	4272.14	-0.568073		469	2447.61	1541.45	906.162	-0.285665		469	6095.04	1347	4748.04	-0.136288		469	5470.96	1303.83	4167.13	-0.360185		469	5212.26	1256.42	3955.84	0.0508308		469	12.386	2.99	9.396	-0.363846		469	8.616
470	4858.26	924.666	3933.59	-0.315285		470	5243.23	1320.87	3922.36	-0.587219		470	5819.59	1652.85	4166.74	-0.578729		470	2425.65	1654.78	770.875	-0.392313		470	6163.92	1286.31	4877.61	-0.112718		470	5450.14	1317.65	4132.49	-0.365504		470	5196.78	1322.47	3874.31	0.0291713		470	12.511	2.908	9.603	-0.349831		470	9.023
471	4863.03	905.595	3957.44	-0.311133		471	5231.72	1239.09	3992.62	-0.579825		471	5875.69	1523.63	4352.05	-0.559994		471	2466.7	1526.24	940.46	-0.258628		471	6113.1	1221.71	4891.4	-0.11021		471	5496.74	1342.81	4153.93	-0.362211		471	5262.07	1278.7	3983.37	0.0581428		471	12.234	2.951	9.283	-0.371496		471	9.093
472	4953.01	891.005	4062	-0.292932		472	5391.01	1288.81	4102.2	-0.568294		472	5913.52	1582.11	4331.41	-0.562081		472	2440.28	1684.92	755.355	-0.404548		472	6059.28	1300.38	4758.9	-0.134311		472	5413.03	1265.35	4147.68	-0.363171		472	5302.01	1329.39	3972.61	0.0552853		472	12.029	3.134	8.895	-0.397766		472	8.562
473	4826.27	860.859	3965.41	-0.309746		473	5171.42	1337.26	3834.17	-0.596501		473	5915.56	1565.27	4350.29	-0.560171		473	2453.12	1574.32	878.799	-0.307236		473	6063.31	1305.04	4758.27	-0.134426		473	5318.4	1312.82	4005.58	-0.384989		473	5356.12	1321.41	4034.7	0.07178		473	11.871	3.185	8.686	-0.411916		473	8.771
474	4823.58	842.137	3981.44	-0.306955		474	5208.51	1363.07	3845.44	-0.595314		474	5852.83	1612.16	4240.68	-0.571254		474	2459.57	1594.71	864.867	-0.318219		474	6038.21	1225.71	4812.5	-0.124561		474	5480.19	1314.1	4166.09	-0.360345		474	5417.93	1277.07	4140.86	0.0999782		474	12.019	3.025	8.994	-0.391063		474	8.947
475	4838.76	859.582	3979.18	-0.307349		475	5109.25	1350.41	3758.85	-0.604427		475	5889.23	1596.38	4292.85	-0.565979		475	2470.92	1599.09	871.829	-0.31273		475	5780.2	1331.38	4448.82	-0.190719		475	5331.97	1305.36	4026.61	-0.38176		475	5408.6	1384.05	4024.55	0.0690813		475	11.863	3.148	8.715	-0.409953		475	8.857
476	4697.68	891.704	3805.98	-0.337497		476	5065.19	1298.22	3766.98	-0.603572		476	5842.52	1648.96	4193.55	-0.576018		476	2478.61	1657.95	820.654	-0.353072		476	6085.97	1248.93	4837.04	-0.120098		476	5618.35	1324.29	4294.06	-0.340696		476	5371.88	1300.62	4071.26	0.0814891		476	11.89	2.966	8.924	-0.395802		476	8.76
477	4764.35	848.604	3915.74	-0.318391		477	5125.18	1326.21	3798.97	-0.600205		477	5898.28	1637.12	4261.15	-0.569184		477	2482.34	1560.14	922.201	-0.273022		477	5801.96	1321.17	4480.79	-0.184902		477	5472.97	1363.32	4109.66	-0.369009		477	5617.46	1318.71	4298.76	0.141923		477	11.521	2.824	8.697	-0.411171		477	8.846
478	4760.17	892.013	3868.16	-0.326674		478	5099.58	1325.62	3773.96	-0.602837		478	5947.24	1612.18	4335.06	-0.561711		478	2464.02	1594.56	869.462	-0.314596		478	5907.02	1261.71	4645.31	-0.154976		478	5296.89	1320.43	3976.47	-0.389459		478	5646.33	1292.68	4353.65	0.156505		478	11.561	3.026	8.535	-0.422139		478	8.467
479	4750.14	832.568	3917.57	-0.318073		479	5154.15	1309.9	3844.25	-0.59544		479	6075.22	1599.27	4475.95	-0.547467		479	2484.51	1530.93	953.583	-0.248283		479	5727.27	1243.05	4484.23	-0.184278		479	5311.12	1285.97	4025.15	-0.381984		479	5679.87	1340.83	4339.05	0.152626		479	11.476	3.169	8.307	-0.437576		479	8.973
480	4760.83	903.943	3856.89	-0.328636		480	5121.7	1332.96	3788.74	-0.601282		480	6122.65	1633.85	4488.8	-0.546167		480	2432.09	1463.86	968.232	-0.236735		480	5821.96	1330.7	4491.26	-0.182999		480	5268.31	1252.65	4015.66	-0.383442		480	5634.87	1332.51	4302.35	0.142878		480	11.497	3.022	8.475	-0.426202		480	8.479
481	4865.85	829.45	4036.4	-0.297389		481	5031.62	1309.24	3722.38	-0.608265		481	6145.62	1652.63	4493	-0.545743		481	2483.95	1546.13	937.814	-0.260714		481	5783.17	1296.48	4486.68	-0.183831		481	5195.25	1288.74	3906.51	-0.400199		481	5873.89	1348.9	4524.99	0.20202		481	11.44	2.933	8.507	-0.424035		481	8.11
482	4947.66	879.695	4067.97	-0.291894		482	5491.06	1312.93	4178.12	-0.560304		482	6507.42	1572.45	4934.97	-0.501058		482	2442.09	1575.83	866.261	-0.31712		482	5879.04	1273.49	4605.55	-0.162208		482	5331.09	1384.49	3946.59	-0.394045		482	6080.31	1306.94	4773.37	0.267999		482	11.345	3.026	8.319	-0.436764		482	8.433
483	4801.25	856.616	3944.64	-0.313362		483	5348.91	1283.38	4065.53	-0.572153		483	6776.95	1556.42	5220.53	-0.472187		483	2453.3	1587.65	865.648	-0.317603		483	6021.7	1237.42	4784.27	-0.129697		483	5411.76	1341.68	4070.07	-0.375087		483	5923.63	1352.58	4571.06	0.214257		483	11.206	3.01	8.196	-0.445091		483	8.086
484	4838.98	857.325	3981.65	-0.306918		484	5193.16	1279.7	3913.45	-0.588157		484	6375.46	1627.69	4747.77	-0.519985		484	2451.01	1563.01	888.001	-0.299982		484	5985.83	1302.66	4683.16	-0.148089		484	5434.45	1297.13	4137.31	-0.364763		484	5872.18	1326.89	4545.28	0.207411		484	11.39	2.979	8.411	-0.430535		484	8.538
485	4781.1	842.506	3938.6	-0.314413		485	6016.54	1295.47	4721.07	-0.503166		485	6613.8	1617.77	4996.03	-0.494885		485	2466.94	1621.19	845.749	-0.333289		485	5883.72	1323.33	4560.39	-0.170423		485	5227.99	1349.01	3878.98	-0.404427		485	5945.23	1324.58	4620.65	0.227431		485	11.127	3.105	8.022	-0.456872		485	8.369
486	4738.08	912.732	3825.34	-0.334127		486	5499.48	1292.55	4206.93	-0.557272		486	6383.25	1652.98	4730.27	-0.521754		486	2472.22	1559.95	912.272	-0.280849		486	5985.59	1290.14	4695.45	-0.145854		486	5171.8	1317.75	3854.05	-0.408254		486	6013.05	1333.81	4679.24	0.242993		486	11.109	3.102	8.007	-0.457888		486	8.439
487	4719.41	848.184	3871.22	-0.326141		487	5441.94	1338.89	4103.05	-0.568204		487	6931.32	1571.3	5360.02	-0.458085		487	2449.76	1584.56	865.201	-0.317955		487	5982.55	1295.23	4687.32	-0.147333		487	5147.65	1341.14	3806.5	-0.415555		487	5998.23	1306.05	4692.18	0.246432		487	10.989	3.107	7.882	-0.466351		487	8.312
488	4705.39	844.243	3861.15	-0.327894		488	5104.5	1381.2	3723.3	-0.608168		488	6282.5	1574.81	4707.69	-0.524037		488	2449.33	1622.12	827.204	-0.347909		488	6043	1326.71	4716.29	-0.142064		488	5079.29	1345.04	3734.25	-0.426648		488	6045.75	1336.24	4709.51	0.251035		488	11.041	3.016	8.025	-0.456669		488	8.251
489	4750.07	828.46	3921.61	-0.317369		489	5038.74	1315.38	3723.36	-0.608162		489	6155.57	1505.54	4650.03	-0.529867		489	2477.35	1535.35	942.004	-0.257411		489	6058.84	1294.65	4764.19	-0.133349		489	4992.08	1254.99	3737.09	-0.426212		489	6080.81	1336.79	4744.02	0.260202		489	11.002	2.922	8.08	-0.452945		489	8.298
490	4711.14	886.73	3824.41	-0.334289		490	5088.36	1277.52	3810.84	-0.598955		490	6402.35	1626.05	4776.29	-0.517102		490	2476.06	1561.09	914.965	-0.278726		490	6075.5	1231.48	4844.02	-0.118828		490	5093.62	1308.19	3785.43	-0.41879		490	6139.29	1331.55	4807.74	0.277128		490	10.765	3.177	7.588	-0.486256		490	8.183
491	4763.11	870.153	3892.96	-0.322357		491	5661.74	1316.78	4344.95	-0.542747		491	6280.59	1598.46	4682.13	-0.526621		491	2483.49	1647.88	835.612	-0.341281		491	5924.73	1319.29	4605.44	-0.162228		491	4963.37	1352.83	3610.55	-0.445642		491	6187.32	1295.58	4891.75	0.299445		491	10.78	3.218	7.562	-0.488016		491	7.98
492	4818.45	907.401	3911.05	-0.319208		492	5734.79	1287.51	4447.28	-0.531978		492	6312.85	1525.89	4786.96	-0.516023		492	2491	1510.94	980.058	-0.227413		492	5973.7	1271.58	4702.12	-0.144641		492	4980.78	1372.87	3607.92	-0.446045		492	6129.43	1352.79	4776.65	0.268869		492	10.743	2.98	7.763	-0.474408		492	8.36
493	4754.36	850.16	3904.2	-0.320401		493	5839.26	1322.72	4516.54	-0.524689		493	6806.82	1634.82	5172	-0.477094		493	2467.98	1564.77	903.212	-0.287991		493	6058.45	1276.86	4781.59	-0.130184		493	4997.42	1333.94	3663.48	-0.437514		493	6077.83	1350.34	4727.5	0.255814		493	11.025	3.274	7.751	-0.47522		493	7.95
494	4736.03	884.667	3851.36	-0.329598		494	5347.32	1299.84	4047.48	-0.574052		494	6605.35	1587.23	5018.12	-0.492651		494	2469.44	1497.62	971.825	-0.233903		494	6156.97	1321.92	4835.04	-0.120461		494	5078.27	1306.15	3772.12	-0.420835		494	6409.45	1366.88	5042.57	0.339509		494	10.642	2.846	7.796	-0.472173		494	8.101
495	4724.58	869.879	3854.7	-0.329016		495	5092.17	1297.61	3794.56	-0.600669		495	6795.42	1631.46	5163.96	-0.477907		495	2479.61	1491.9	987.712	-0.221379		495	6107.6	1286.32	4821.28	-0.122965		495	4996.71	1341.22	3655.49	-0.438741		495	6436.34	1324.36	5111.98	0.357947		495	10.764	3.067	7.697	-0.478876		495	8.105
496	4624.07	872.335	3751.74	-0.346939		496	5045.73	1342.21	3703.52	-0.61025		496	6586.75	1627.74	4959	-0.498629		496	2500.45	1609.69	890.759	-0.297808		496	6144.89	1338.08	4806.82	-0.125596		496	5152.28	1262.05	3890.24	-0.402698		496	6364.72	1284.93	5079.78	0.349395		496	10.643	3.082	7.561	-0.488084		496	8.452
497	4694.93	869.929	3825	-0.334186		497	4923.92	1320.53	3603.39	-0.620787		497	6915.27	1636.41	5278.85	-0.466291		497	2469.71	1526.4	943.31	-0.256381		497	6214.23	1258.58	4955.65	-0.0985222		497	5108	1331.36	3776.65	-0.420139		497	6464.01	1341.77	5122.25	0.360675		497	10.441	3.191	7.25	-0.50914		497	7.797
498	4637.4	868.298	3769.1	-0.343917		498	5006.56	1313.14	3693.41	-0.611314		498	7039.16	1565.12	5474.05	-0.446556		498	2462.31	1610.57	851.744	-0.328564		498	6157.3	1271.65	4885.64	-0.111256		498	5100.49	1322.6	3777.89	-0.419948		498	6475.7	1346.81	5128.89	0.36244		498	10.26	2.755	7.505	-0.491875		498	8.151
499	4653.02	894.64	3758.38	-0.345784		499	5010.87	1344.16	3666.71	-0.614124		499	7261.61	1565.02	5696.59	-0.424056		499	2464.27	1673.16	791.107	-0.376364		499	6289.24	1237.4	5051.84	-0.0810242		499	5001.29	1277.57	3723.72	-0.428266		499	6624.95	1295.45	5329.49	0.415727		499	10.042	3.022	7.02	-0.524712		499	8.158
500	4608.23	863.341	3744.89	-0.348131		500	4877.27	1269.39	3607.88	-0.620315		500	7325.97	1525.38	5800.59	-0.413541		500	2520.05	1515.94	1004.11	-0.208451		500	6035.73	1330.99	4704.75	-0.144163		500	5047.74	1353.46	3694.28	-0.432785		500	6630.15	1253.8	5376.35	0.428175		500	10.369	2.99	7.379	-0.500406		500	7.738
501	4510.11	850.58	3659.53	-0.36299		501	4788.39	1335.5	3452.89	-0.636625		501	7423.65	1647.67	5775.97	-0.41603		501	2486.12	1610.12	875.996	-0.309446		501	6188.86	1283.96	4904.91	-0.107752		501	5021.77	1389.19	3632.58	-0.442259		501	6704.21	1342.64	5361.57	0.424247		501	10.381	2.839	7.542	-0.48937		501	7.537
502	4490.85	858.008	3632.84	-0.367636		502	4846.86	1302.04	3544.82	-0.626951		502	7340.39	1602.43	5737.95	-0.419874		502	2506.91	1665.19	841.715	-0.336469		502	6301.63	1305.31	4996.32	-0.0911225		502	4951.15	1337.33	3613.82	-0.445139		502	6786.36	1325.28	5461.08	0.450683		502	10.291	3.027	7.264	-0.508192		502	7.717
503	4465.93	851.603	3614.33	-0.370858		503	4839.5	1254.88	3584.62	-0.622762		503	7518.06	1590.01	5928.05	-0.400655		503	2516.84	1666	850.838	-0.329278		503	6332.28	1327.74	5004.55	-0.0896267		503	4995.25	1312.4	3682.85	-0.43454		503	6857.06	1329.04	5528.02	0.468466		503	10.37	2.864	7.506	-0.491808		503	7.66
504	4491.01	885.298	3605.72	-0.372357		504	4876.36	1312.8	3563.57	-0.624978		504	8385.09	1649.5	6735.59	-0.31901		504	2493.41	1496.74	996.67	-0.214317		504	6325.84	1278.56	5047.28	-0.0818532		504	5007.03	1388.58	3618.45	-0.444429		504	6865.16	1281.71	5583.45	0.483189		504	10.216	3.022	7.194	-0.512932		504	7.515
505	4466.89	878.197	3588.69	-0.375321		505	5046.05	1342.19	3703.86	-0.610214		505	8095.51	1626.68	6468.83	-0.34598		505	2505.39	1546.23	959.159	-0.243887		505	6326.66	1347.06	4979.6	-0.0941651		505	4913.85	1364.06	3549.79	-0.45497		505	6922.57	1357.61	5564.96	0.478277		505	10.146	3.01	7.136	-0.516858		505	7.456
506	4416.03	853.881	3562.14	-0.379941		506	4799.92	1359.33	3440.59	-0.63792		506	8188.67	1645.65	6543.02	-0.338479		506	2502.34	1520.21	982.125	-0.225783		506	6427.15	1283.93	5143.22	-0.0644015		506	4957.6	1313.55	3644.06	-0.440496		506	6972.4	1302.89	5669.51	0.50605		506	9.92	2.969	6.951	-0.529384		506	7.331
507	4505.46	881.361	3624.1	-0.369158		507	4821.93	1289.95	3531.98	-0.628302		507	8232.95	1576.14	6656.8	-0.326976		507	2499.93	1491.93	1008	-0.205387		507	6381.01	1220.78	5160.23	-0.0613067		507	4901.82	1277.5	3624.33	-0.443526		507	7029.04	1363.5	5665.54	0.504996		507	10.175	3.14	7.035	-0.523697		507	7.146
508	4380.56	882.608	3497.95	-0.391116		508	4787.75	1293.14	3494.61	-0.632235		508	8365.79	1565.4	6800.39	-0.312458		508	2504.42	1509.02	995.398	-0.21532		508	6459.61	1295.79	5163.82	-0.0606538		508	4962.91	1422.91	3540	-0.456474		508	7135.82	1259.36	5876.47	0.561026		508	10.139	2.918	7.221	-0.511104		508	6.788
509	4347.48	835.206	3512.27	-0.388623		509	4662.78	1332.25	3330.53	-0.649502		509	8181.13	1629.88	6551.25	-0.337647		509	2498.28	1535.72	962.555	-0.24121		509	6402.25	1318.56	5083.69	-0.0752293		509	4893.98	1287.98	3606	-0.44634		509	7350.12	1334.59	6015.53	0.597965		509	9.915	2.93	6.985	-0.527082		509	6.909
510	4289.44	851.434	3438.01	-0.40155		510	4753.09	1263.66	3489.42	-0.632781		510	8437.57	1603.51	6834.07	-0.309054		510	2514.95	1537.05	977.899	-0.229115		510	6280.34	1360.03	4920.3	-0.104952		510	4855.25	1318.39	3536.86	-0.456955		510	7253.75	1324.33	5929.42	0.575092		510	9.966	3.041	6.925	-0.531144		510	7.536
511	4223.71	855.285	3368.42	-0.413662		511	4802.46	1386.26	3416.21	-0.640486		511	8663.82	1614.04	7049.78	-0.287244		511	2510.22	1557.69	952.53	-0.249113		511	6263.89	1335.32	4928.57	-0.103448		511	4756.5	1314.1	3442.41	-0.471458		511	7470.76	1362.09	6108.67	0.622709		511	9.969	2.935	7.034	-0.523764		511	7.317
512	4199.4	860.316	3339.09	-0.418769		512	4867	1309.04	3557.96	-0.625568		512	8371.35	1611.4	6759.94	-0.316548		512	2554.86	1622.04	932.819	-0.264651		512	6226.48	1317.33	4909.15	-0.10698		512	4743.15	1318.8	3424.36	-0.474229		512	7488.25	1327.9	6160.35	0.636436		512	9.968	2.995	6.973	-0.527894		512	7.155
513	4228.8	891.653	3337.15	-0.419107		513	4658.26	1335.16	3323.11	-0.650284		513	8436.49	1566.32	6870.17	-0.305403		513	2532.95	1640.85	892.096	-0.296754		513	6189.86	1376.1	4813.75	-0.124334		513	4827.1	1312.83	3514.27	-0.460425		513	7489.85	1252.93	6236.92	0.656777		513	10.063	3.054	7.009	-0.525457		513	7.146
514	4192.99	839.755	3353.24	-0.416306		514	4728.26	1241.07	3487.19	-0.633016		514	8910.03	1642.26	7267.77	-0.265205		514	2485.62	1518.26	967.367	-0.237417		514	6127.51	1304.51	4823.01	-0.12265		514	4868.86	1369.69	3499.16	-0.462743		514	7422.67	1311.83	6110.84	0.623286		514	9.966	2.926	7.04	-0.523358		514	7.171
515	4173.12	827.829	3345.29	-0.417689		515	4693.82	1283.53	3410.29	-0.641109		515	8886.75	1670.95	7215.8	-0.270459		515	2539.86	1437.9	1101.96	-0.131319		515	6135.57	1364.93	4770.64	-0.132176		515	4774	1310.72	3463.29	-0.468252		515	7395.65	1307.87	6087.78	0.617158		515	9.645	2.985	6.66	-0.549086		515	7.344
516	4206.16	875.1	3331.06	-0.420166		516	4578.53	1307.95	3270.58	-0.655812		516	8622.65	1588.76	7033.89	-0.288851		516	2507.03	1631.13	875.896	-0.309524		516	5982.59	1218.28	4764.3	-0.133329		516	4926.87	1337.7	3589.17	-0.448924		516	7498.07	1258.12	6239.95	0.657582		516	9.609	2.999	6.61	-0.552471		516	7.489
517	4213.41	829.4	3384.01	-0.41095		517	4719.85	1343.96	3375.89	-0.644729		517	8446.56	1599.36	6847.2	-0.307726		517	2529.86	1548.91	980.948	-0.226711		517	6071.7	1310.48	4761.21	-0.133891		517	4881.6	1239.35	3642.25	-0.440774		517	7628.17	1320.63	6307.54	0.675536		517	9.621	3.002	6.619	-0.551862		517	7.198
518	4156.32	889.309	3267.01	-0.431315		518	4642.58	1383.42	3259.17	-0.657012		518	8664.26	1596.66	7067.61	-0.285442		518	2497.9	1671.44	826.457	-0.348497		518	6169.66	1323.32	4846.33	-0.118407		518	4754.16	1285.34	3468.82	-0.467401		518	7708.1	1307.26	6400.84	0.700321		518	9.758	3.009	6.749	-0.54306		518	7.303
519	4171.93	859.997	3311.93	-0.423496		519	4643.88	1270.31	3373.58	-0.644972		519	8378.57	1602.97	6775.6	-0.314965		519	2517.53	1512.27	1005.26	-0.207549		519	6149.71	1269.27	4880.44	-0.112203		519	4688.62	1379.46	3309.17	-0.491915		519	7710.5	1356.25	6354.25	0.687945		519	9.891	2.9	6.991	-0.526676		519	7.476
520	4273.12	832.838	3440.28	-0.401155		520	4699.82	1326.36	3373.45	-0.644985		520	8349.29	1644.31	6704.98	-0.322105		520	2543.43	1522.4	1021.03	-0.195118		520	6005.9	1326.92	4678.98	-0.148851		520	4698.56	1327.37	3371.19	-0.482392		520	7645.28	1343.09	6302.2	0.674117		520	10.096	3.104	6.992	-0.526608		520	7.386
521	4199.88	849.128	3350.76	-0.416738		521	4486.28	1310.95	3175.32	-0.665836		521	8229.57	1607.82	6621.75	-0.33052		521	2504.05	1596.75	907.296	-0.284771		521	6035.18	1286.72	4748.46	-0.136212		521	4636.74	1394.59	3242.16	-0.502203		521	7742.63	1304.08	6438.55	0.710338		521	10.051	3.049	7.002	-0.525931		521	7.32
522	4214.91	845.422	3369.49	-0.413477		522	4574.19	1293.6	3280.59	-0.654758		522	8673.02	1583.85	7089.17	-0.283262		522	2547.38	1577.75	969.63	-0.235633		522	5929.81	1335.29	4594.52	-0.164214		522	4591.48	1266.62	3324.86	-0.489506		522	7620.74	1379.53	6241.21	0.657917		522	9.87	3.145	6.725	-0.544685		522	7.348
523	4242.97	842.368	3400.6	-0.408062		523	4809.35	1284.71	3524.64	-0.629075		523	8327.22	1600.8	6726.42	-0.319937		523	2489.2	1549.25	939.949	-0.259031		523	5879.16	1259.34	4619.82	-0.159613		523	4676.45	1313.68	3362.77	-0.483684		523	7707.71	1325.65	6382.06	0.695331		523	10.055	2.836	7.219	-0.511239		523	7.629
524	4186.76	862.57	3324.19	-0.421361		524	4928.15	1338.02	3590.13	-0.622183		524	7804.23	1686.88	6117.35	-0.381516		524	2519.72	1536.41	983.31	-0.224849		524	5698.62	1293.39	4405.23	-0.198647		524	4689.02	1333.52	3355.5	-0.484801		524	7888.1	1264.09	6624.01	0.759603		524	9.962	2.924	7.038	-0.523494		524	7.662
525	4223.61	855.015	3368.6	-0.413632		525	4749.68	1319.74	3429.94	-0.639041		525	8159.5	1612.07	6547.44	-0.338033		525	2524.41	1563.19	961.223	-0.24226		525	5839.94	1348.27	4491.66	-0.182925		525	4727.66	1335.59	3392.07	-0.479187		525	7833.88	1283.52	6550.36	0.740038		525	9.66	3.035	6.625	-0.551456		525	7.179
526	4242.86	834.551	3408.31	-0.40672		526	4788.65	1289.79	3498.86	-0.631788		526	7694.44	1607.24	6087.2	-0.384564		526	2511.31	1560.07	951.24	-0.25013		526	5768.89	1330.32	4438.57	-0.192583		526	4619.87	1325.4	3294.48	-0.49417		526	7780.47	1320.43	6460.04	0.716046		526	9.78	2.873	6.907	-0.532363		526	7.133
527	4245.35	845.895	3399.45	-0.408262		527	4655.39	1285.14	3370.25	-0.645322		527	7917.47	1692.65	6224.82	-0.370651		527	2536.39	1441.89	1094.49	-0.137202		527	5938.52	1350.3	4588.22	-0.16536		527	4741.81	1359.53	3382.29	-0.480688		527	7694.76	1285.26	6409.5	0.702622		527	9.734	3.099	6.635	-0.550779		527	7.255
528	4176.51	846.703	3329.81	-0.420384		528	4629.7	1369.46	3260.24	-0.6569		528	7467.43	1562.87	5904.56	-0.40303		528	2544.83	1468.82	1076.02	-0.151768		528	5851.71	1280.25	4571.46	-0.168409		528	4844.9	1378.95	3465.95	-0.467843		528	7810.33	1360.17	6450.16	0.713422		528	9.887	3.016	6.871	-0.5348		528	7.316
529	4250.3	905.27	3345.03	-0.417734		529	4660.79	1284.14	3376.65	-0.644649		529	7478.54	1634.58	5843.97	-0.409156		529	2518.5	1557.51	960.986	-0.242447		529	5914.28	1367.18	4547.1	-0.17284		529	4650.53	1292.73	3357.79	-0.484449		529	7866.24	1381.03	6485.22	0.722735		529	9.777	2.919	6.858	-0.53568		529	7.124
530	4211.69	864.167	3347.52	-0.417301		530	4626.98	1296.23	3330.74	-0.64948		530	7331.68	1613.96	5717.72	-0.42192		530	2517.37	1565.33	952.042	-0.249498		530	5930.96	1257.94	4673.01	-0.149935		530	4590.93	1398.8	3192.13	-0.509885		530	7971.62	1362.97	6608.65	0.755524		530	9.719	3.119	6.6	-0.553148		530	7.64
531	4178.25	869.062	3309.19	-0.423973		531	4558.99	1309.5	3249.49	-0.658031		531	7665.66	1674.96	5990.7	-0.394321		531	2509.25	1649.33	859.926	-0.322114		531	5893.98	1317.43	4576.55	-0.167484		531	4532.97	1344.65	3188.32	-0.510469		531	7891.75	1280.06	6611.69	0.756331		531	9.656	3.09	6.566	-0.55545		531	7.29
532	4144.86	876.039	3268.82	-0.431		532	4573.31	1289.11	3284.2	-0.654378		532	7254.21	1622.84	5631.37	-0.43065		532	2504.83	1636.2	868.626	-0.315255		532	5858.84	1302.34	4556.5	-0.171131		532	4519.36	1326.52	3192.84	-0.509777		532	7911.14	1319.32	6591.82	0.751053		532	9.734	2.995	6.739	-0.543737		532	7.357
533	4263.98	830.41	3433.57	-0.402322		533	4466.6	1310.57	3156.04	-0.667866		533	7342.23	1559.17	5783.05	-0.415315		533	2497.58	1515.43	982.146	-0.225767		533	6029.58	1249.77	4779.81	-0.130508		533	4538.21	1266.75	3271.45	-0.497706		533	7941.75	1313.43	6628.32	0.760748		533	9.885	2.98	6.905	-0.532498		533	7.052
534	4208.24	911.073	3297.16	-0.426067		534	4628.98	1268.07	3360.91	-0.646305		534	7534.18	1622.78	5911.4	-0.402338		534	2505.9	1518.66	987.236	-0.221754		534	6168.12	1325.73	4842.39	-0.119125		534	4542.67	1265.79	3276.88	-0.496873		534	7852.76	1333.21	6519.55	0.731854		534	10.086	3.121	6.965	-0.528436		534	7.163
535	4239.2	823.09	3416.11	-0.405362		535	4535.88	1314.44	3221.45	-0.660982		535	7277.22	1597.12	5680.11	-0.425723		535	2502.05	1559.31	942.733	-0.256836		535	6000.93	1412.56	4588.37	-0.165333		535	4540.03	1380.3	3159.73	-0.51486		535	7793.98	1312.38	6481.6	0.721774		535	9.803	3.147	6.656	-0.549357		535	7.332
536	4309.67	799.022	3510.65	-0.388906		536	4640.27	1278.98	3361.29	-0.646265		536	6962.37	1606.12	5356.25	-0.458466		536	2538.8	1551.85	986.943	-0.221985		536	6021.29	1424.02	4597.28	-0.163713		536	4522.4	1320.29	3202.11	-0.508353		536	7789.31	1335.67	6453.64	0.714347		536	9.87	3.1	6.77	-0.541638		536	7.504
537	4337.77	827.883	3509.89	-0.389037		537	4538.65	1239.01	3299.64	-0.652753		537	6891.63	1589.03	5302.6	-0.46389		537	2560.52	1674.36	886.164	-0.30143		537	5988.5	1345.47	4643.03	-0.15539		537	4535.67	1365.46	3170.21	-0.51325		537	8025.83	1347.28	6678.55	0.774093		537	9.807	2.759	7.048	-0.522817		537	7.176
538	4322.45	785.037	3537.41	-0.384247		538	4583.38	1341.68	3241.7	-0.658851		538	6919.71	1599.67	5320.04	-0.462126		538	2512.45	1561.82	950.63	-0.250611		538	5953.98	1212	4741.98	-0.13739		538	4457.78	1295.41	3162.37	-0.514455		538	7950.01	1318.22	6631.78	0.761669		538	9.561	3.01	6.551	-0.556466		538	7.001
539	4235.94	860.627	3375.31	-0.412463		539	4569.68	1333.41	3236.27	-0.659423		539	6682.03	1616.2	5065.83	-0.487828		539	2512.46	1634.31	878.149	-0.307748		539	6194.71	1294.43	4900.28	-0.108594		539	4440.77	1280.9	3159.87	-0.514838		539	7906.71	1328.61	6578.1	0.747407		539	9.91	2.968	6.942	-0.529993		539	7.002
540	4190.89	819.465	3371.43	-0.41314		540	4658.06	1348.65	3309.41	-0.651725		540	6680.49	1593.16	5087.32	-0.485655		540	2534.63	1568.89	965.743	-0.238697		540	6097.79	1304.76	4793.03	-0.128104		540	4354.22	1310.79	3043.43	-0.532716		540	8004.08	1363.24	6640.84	0.764074		540	9.758	2.887	6.871	-0.5348		540	7.128
541	4159.04	855.924	3303.11	-0.425031		541	4582.94	1295.9	3287.03	-0.65408		541	6724.97	1624.21	5100.76	-0.484297		541	2518.45	1600.91	917.536	-0.276699		541	5973.99	1299.25	4674.74	-0.149623		541	4297.12	1280.08	3017.04	-0.536768		541	7922.55	1323.96	6598.59	0.75285		541	9.742	2.98	6.762	-0.54218		541	6.914
542	4040.26	818.674	3221.59	-0.439222		542	4531.97	1288.79	3243.18	-0.658695		542	6720.01	1649.72	5070.29	-0.487378		542	2532.29	1569.38	962.918	-0.240924		542	6000.53	1310.2	4690.33	-0.146786		542	4358.82	1297.31	3061.51	-0.529941		542	7809.89	1341.45	6468.44	0.718278		542	9.883	2.931	6.952	-0.529316		542	6.852
543	4146.63	850.169	3296.46	-0.426189		543	4573.98	1316.5	3257.48	-0.65719		543	6835.28	1634.89	5200.39	-0.474224		543	2592.53	1499.44	1093.09	-0.138305		543	6096.44	1335.65	4760.8	-0.133967		543	4406.02	1300.36	3105.66	-0.523161		543	8026.75	1288.98	6737.77	0.789822		543	9.868	3.029	6.839	-0.536967		543	6.658
544	4084.95	883.81	3201.14	-0.442782		544	4614.52	1375.71	3238.81	-0.659154		544	6859.33	1631.97	5227.36	-0.471496		544	2519.24	1623.87	895.367	-0.294175		544	6004.33	1265.45	4738.87	-0.137955		544	4387.37	1314.14	3073.23	-0.52814		544	7994.98	1343.12	6651.85	0.767		544	10.18	3.031	7.149	-0.515978		544	6.688
545	4128.27	861.439	3266.83	-0.431347		545	4513.02	1344.86	3168.16	-0.66659		545	7010.21	1636.91	5373.3	-0.456742		545	2547.72	1676.68	871.031	-0.313359		545	5998.19	1248.17	4750.01	-0.135929		545	4388.64	1337.81	3050.83	-0.531579		545	7731.5	1366.71	6364.79	0.690745		545	9.762	3	6.762	-0.54218		545	6.449
546	4099.44	858.397	3241.04	-0.435836		546	4555.17	1325.68	3229.49	-0.660136		546	6957.92	1626.09	5331.83	-0.460935		546	2553.62	1504.3	1049.32	-0.172812		546	5988.99	1264.48	4724.51	-0.140567		546	4384.34	1233.57	3150.77	-0.516235		546	7511.09	1325.24	6185.85	0.643211		546	10.361	3.15	7.211	-0.511781		546	6.38
547	4100.48	840.785	3259.69	-0.432589		547	4653.21	1315.21	3338	-0.648716		547	6661.68	1620.39	5041.3	-0.490309		547	2535.46	1567.74	967.718	-0.23714		547	5953.63	1249.16	4704.47	-0.144214		547	4457.01	1330.87	3126.14	-0.520017		547	7334.2	1271.78	6062.42	0.610423		547	10.077	3.18	6.897	-0.53304		547	6.55
548	4073.78	838.495	3235.29	-0.436838		548	4470.56	1368.37	3102.19	-0.673532		548	6383.44	1570.28	4813.16	-0.513374		548	2513.37	1524.05	989.321	-0.220111		548	5985.7	1382.33	4603.37	-0.162604		548	4438.17	1336.88	3101.29	-0.523833		548	7340.18	1270.01	6070.17	0.612481		548	9.893	3.026	6.867	-0.535071		548	6.488
549	4123.56	865.518	3258.04	-0.432876		549	4549.33	1347.43	3201.9	-0.663039		549	6321.22	1650.54	4670.67	-0.52778		549	2501.89	1489.85	1012.05	-0.202197		549	5972.14	1274.14	4698	-0.14539		549	4411.71	1322.25	3089.46	-0.525649		549	7288.54	1331.53	5957.01	0.582423		549	9.802	2.792	7.01	-0.525389		549	6.615
550	4076.57	882.019	3194.55	-0.443929		550	4559.22	1310.86	3248.36	-0.65815		550	6396.24	1577.94	4818.29	-0.512855		550	2521.53	1400.41	1121.12	-0.116215		550	6084.55	1273.06	4811.49	-0.124746		550	4433.9	1327.3	3106.6	-0.523017		550	7177.99	1288.55	5889.44	0.564473		550	9.9	3.041	6.859	-0.535613		550	6.484
551	4145.73	799.355	3346.38	-0.4175		551	4531.28	1407.08	3124.2	-0.671216		551	6833.31	1598.78	5234.53	-0.470772		551	2552.81	1439.87	1112.94	-0.122665		551	6128.1	1267.59	4860.52	-0.115827		551	4399.77	1311.64	3088.13	-0.525852		551	7118.71	1337.1	5781.62	0.53583		551	10.218	2.897	7.321	-0.504333		551	6.251
552	4097.98	914.773	3183.21	-0.445902		552	4567.61	1330.23	3237.38	-0.659305		552	6715.89	1601.31	5114.57	-0.4829		552	2570.56	1496.78	1073.78	-0.153531		552	6322.46	1284.57	5037.89	-0.0835613		552	4439.42	1325.72	3113.69	-0.521928		552	6856.07	1306.32	5549.74	0.474235		552	9.867	2.999	6.868	-0.535003		552	6.209
553	4152.83	839.305	3313.52	-0.423219		553	4489.25	1267.51	3221.74	-0.660951		553	6530.21	1655.18	4875.03	-0.507119		553	2576.08	1559.18	1016.9	-0.198374		553	6166.31	1347.09	4819.22	-0.123339		553	4443.07	1290.33	3152.74	-0.515933		553	6923.79	1286.61	5637.18	0.497462		553	10.134	3.158	6.976	-0.527691		553	6.336
554	4289.52	865.637	3423.89	-0.404008		554	4599.99	1296.66	3303.33	-0.652365		554	6495.26	1574.33	4920.93	-0.502478		554	2564.73	1669.63	895.099	-0.294386		554	6065.73	1313.28	4752.45	-0.135485		554	4423.52	1356.44	3067.07	-0.529086		554	6922.31	1332.28	5590.04	0.484939		554	9.902	3.036	6.866	-0.535139		554	6.295
555	4341.49	849.562	3491.93	-0.392163		555	4601.97	1265.97	3336	-0.648927		555	6640.42	1660.48	4979.94	-0.496512		555	2555.58	1560.23	995.344	-0.215363		555	6166.92	1291.6	4875.32	-0.113133		555	4432.33	1297.95	3134.38	-0.518752		555	6894.05	1337.62	5556.44	0.476013		555	9.702	3.023	6.679	-0.5478		555	6.587
556	4261.97	881.932	3380.03	-0.411641		556	4555.52	1260.6	3294.92	-0.65325		556	6443.05	1686.24	4756.81	-0.519072		556	2579.5	1511.63	1067.87	-0.158187		556	6217.32	1222.52	4994.8	-0.091399		556	4409.41	1281.41	3128	-0.519732		556	6912.41	1359.25	5553.16	0.475144		556	9.851	2.902	6.949	-0.529519		556	6.371
557	4141.74	827.5	3314.24	-0.423094		557	4623.2	1445.78	3177.42	-0.665615		557	6756.15	1710.63	5045.51	-0.489882		557	2573.57	1537.83	1035.74	-0.183518		557	6236.83	1310.23	4926.59	-0.103807		557	4294.64	1305.94	2988.7	-0.54112		557	6755.45	1279.08	5476.37	0.454744		557	9.763	2.923	6.84	-0.536899		557	6.346
558	4201.4	831.763	3369.63	-0.413452		558	4526.69	1346.56	3180.13	-0.66533		558	6617.91	1573.95	5043.95	-0.49004		558	2583.38	1470.18	1113.2	-0.122454		558	6206.3	1266.7	4939.6	-0.10144		558	4287.01	1286.9	3000.11	-0.539367		558	6758.54	1300.56	5457.99	0.44986		558	10.234	3.053	7.181	-0.513812		558	6.565
559	4244.6	889.656	3354.94	-0.416009		559	4516.33	1205.13	3311.21	-0.651536		559	6661.44	1620.91	5040.53	-0.490386		559	2587.27	1609.5	977.772	-0.229215		559	6394.38	1365.57	5028.81	-0.0852132		559	4278.06	1360.61	2917.44	-0.55206		559	6657.68	1358.76	5298.93	0.407608		559	10.291	3.076	7.215	-0.51151		559	6.602
560	4203.34	867.804	3335.54	-0.419387		560	4593.39	1269.33	3324.07	-0.650183		560	6452.73	1566.45	4886.28	-0.505981		560	2595.94	1522.1	1073.84	-0.153484		560	6369.34	1352.05	5017.29	-0.0873092		560	4347.43	1371.3	2976.13	-0.543048		560	6791.12	1324.46	5466.66	0.452165		560	9.975	3.018	6.957	-0.528978		560	6.401
561	4236.63	874.556	3362.07	-0.414768		561	4584.05	1331.68	3252.37	-0.657728		561	6320.87	1615.02	4705.85	-0.524224		561	2607.36	1560.23	1047.13	-0.174538		561	6462.44	1307.08	5155.36	-0.062192		561	4413.6	1281.79	3131.81	-0.519146		561	6839.08	1313.32	5525.76	0.467864		561	10.154	3.012	7.142	-0.516452		561	6.416
562	4169.08	869.047	3300.03	-0.425568		562	4562.84	1363.2	3199.64	-0.663277		562	6271.12	1597.96	4673.16	-0.527529		562	2594.17	1491.11	1103.06	-0.130447		562	6401.1	1340.92	5060.17	-0.0795076		562	4365.86	1309.83	3056.03	-0.530782		562	6807.82	1317.18	5490.64	0.458535		562	9.763	2.884	6.879	-0.534259		562	6.366
563	4148.91	824.057	3324.85	-0.421246		563	4904.95	1260.86	3644.09	-0.616504		563	6257.41	1641.07	4616.35	-0.533273		563	2595.53	1543.8	1051.74	-0.170905		563	6445.68	1315.32	5130.36	-0.0667392		563	4361.66	1307.49	3054.17	-0.531068		563	6829.35	1286.13	5543.22	0.472503		563	9.679	3.077	6.602	-0.553013		563	6.347
564	4254.42	829.637	3424.78	-0.403853		564	4744.61	1248.45	3496.16	-0.632072		564	6200.09	1628.35	4571.74	-0.537783		564	2598.8	1412.03	1186.77	-0.0644631		564	6344.68	1279.1	5065.58	-0.0785248		564	4308.61	1317.97	2990.64	-0.540821		564	6728.74	1284.68	5444.06	0.446162		564	9.812	2.983	6.829	-0.537644		564	6.139
565	4318.73	861.585	3457.14	-0.39822		565	4567.94	1289.27	3278.67	-0.65496		565	6122.2	1639.95	4482.26	-0.546829		565	2627.35	1658.41	968.932	-0.236183		565	6258.58	1320.24	4938.34	-0.101671		565	4357.38	1315.83	3041.56	-0.533004		565	6669.04	1355.8	5313.24	0.411411		565	9.807	2.961	6.846	-0.536493		565	6.27
566	4337.14	871.215	3465.92	-0.396691		566	4521.3	1301.05	3220.25	-0.661108		566	5822.07	1602.93	4219.15	-0.573431		566	2641.18	1615.6	1025.58	-0.191528		566	6069.69	1246.73	4822.96	-0.122659		566	4291.68	1327.81	2963.87	-0.544931		566	6579.74	1341.26	5238.48	0.391552		566	9.803	2.738	7.065	-0.521666		566	6.343
567	4420.97	822.035	3598.93	-0.373538		567	4528.38	1268.73	3259.64	-0.656962		567	6009.05	1631.26	4377.79	-0.557391		567	2645.71	1561.15	1084.56	-0.145031		567	6091.93	1268.22	4823.71	-0.122522		567	4264.52	1314.99	2949.52	-0.547135		567	6566.54	1436.92	5129.62	0.362633		567	9.702	3.028	6.674	-0.548138		567	6.352
568	4369.07	867.324	3501.75	-0.390455		568	4542.88	1292.69	3250.19	-0.657957		568	5705.16	1633.93	4071.24	-0.588385		568	2592.79	1572.6	1020.18	-0.19578		568	5967.47	1236.96	4730.51	-0.139477		568	4315.25	1298.58	3016.67	-0.536824		568	6595.93	1335.09	5260.84	0.397492		568	9.818	2.862	6.956	-0.529045		568	6.24
569	4240	888.486	3351.51	-0.416606		569	4528.62	1218.44	3310.17	-0.651645		569	5726.94	1570.2	4156.74	-0.57974		569	2650.64	1575.99	1074.65	-0.152847		569	6288.6	1280.3	5008.3	-0.0889438		569	4310.67	1316.81	2993.87	-0.540326		569	6510.01	1354.23	5155.78	0.369582		569	9.767	2.857	6.91	-0.53216		569	6.229
570	4192.74	817.443	3375.29	-0.412466		570	4476.73	1286.2	3190.53	-0.664236	3257.94	570	5965.79	1592.79	4373.01	-0.557875		570	2647.89	1584.65	1063.24	-0.161843		570	6232.88	1355.21	4877.67	-0.112707		570	4374.02	1360.12	3013.9	-0.53725		570	6395.56	1335.86	5059.7	0.344059		570	9.991	2.935	7.056	-0.522275		570	5.985
571	4317.21	850.147	3467.06	-0.396493		571	4694.93	1322.16	3372.77	-0.645057		571	5712.47	1576.95	4135.52	-0.581886		571	2659	1597.71	1061.28	-0.163382		571	6033.58	1319.59	4713.99	-0.142482		571	4427.71	1302.53	3125.18	-0.520165		571	6246.38	1327.02	4919.36	0.306779		571	9.884	2.748	7.136	-0.516858		571	6.265
572	4340.84	800.683	3540.16	-0.383769		572	4476.18	1314.06	3162.12	-0.667225		572	5843.21	1566.67	4276.53	-0.567629		572	2653.83	1515.08	1138.75	-0.102315		572	6009.08	1378.49	4630.59	-0.157653		572	4345.64	1345.9	2999.74	-0.539424		572	6149.19	1350.54	4798.66	0.274717		572	9.996	2.892	7.104	-0.519025		572	6.142
573	4240.93	840.255	3400.68	-0.408048		573	4522.79	1292.17	3230.62	-0.660017		573	5483.86	1576.99	3906.87	-0.605003		573	2627.04	1616.57	1010.47	-0.203435		573	6025.06	1349.2	4675.86	-0.149418		573	4495.11	1312.18	3182.93	-0.511297		573	6217.92	1321.41	4896.5	0.300709		573	10.011	3.127	6.884	-0.53392		573	6.299
574	4445.08	812.441	3632.64	-0.367671		574	4631.25	1297.6	3333.65	-0.649174		574	5528.22	1595.55	3932.67	-0.602394		574	2682.87	1532.99	1149.88	-0.093539		574	5912.03	1284.03	4628	-0.158124		574	4439.22	1390.48	3048.74	-0.531901		574	6145.51	1337.83	4807.69	0.277115		574	10.062	3.059	7.003	-0.525863		574	6.123
575	4439.58	850.149	3589.43	-0.375192		575	4613.74	1311.19	3302.55	-0.652447		575	5482.36	1647.85	3834.5	-0.612319		575	2693.33	1574.48	1118.85	-0.118003		575	6065.96	1358.29	4707.68	-0.14363		575	4483.69	1337.99	3145.7	-0.517014		575	6177.42	1311.01	4866.41	0.292715		575	9.913	3.169	6.744	-0.543399		575	6.273
576	4480.73	860.124	3620.61	-0.369765		576	4572.86	1272.95	3299.91	-0.652725		576	5500.94	1599.34	3901.6	-0.605536		576	2636.69	1501.09	1135.6	-0.104799		576	6005.12	1217.45	4787.67	-0.129078		576	4523.71	1314	3209.71	-0.507185		576	6095.11	1337.82	4757.29	0.263728		576	9.895	3.122	6.773	-0.541435		576	6.415
577	4518.02	822.878	3695.14	-0.356791		577	4774.06	1303.95	3470.11	-0.634814		577	5379.06	1611.84	3767.21	-0.619123		577	2656.48	1549.32	1107.16	-0.127217		577	5979.77	1305.31	4674.47	-0.149672		577	4501.48	1301.32	3200.16	-0.508653		577	6119.3	1318.87	4800.42	0.275185		577	9.676	2.985	6.691	-0.546987		577	6.399
578	4662.37	863.664	3798.71	-0.338763		578	4587.36	1289.41	3297.95	-0.652931		578	5412.83	1608.23	3804.6	-0.615343		578	2677.56	1515.07	1162.49	-0.0836024		578	6111.42	1279.13	4832.3	-0.120961		578	4520.24	1340.56	3179.69	-0.511796		578	6092.91	1308.68	4784.24	0.270885		578	9.984	3.052	6.932	-0.53067		578	6.282
579	4746.95	800.093	3946.86	-0.312975		579	4614.04	1319.02	3295.02	-0.653239		579	5404.07	1590.27	3813.81	-0.614411		579	2724.28	1552.24	1172.04	-0.0760733		579	6112.55	1269.76	4842.79	-0.119053		579	4527.21	1294.19	3233.03	-0.503606		579	5972.32	1280.71	4691.6	0.246279		579	9.898	3.082	6.816	-0.538524		579	6.746
580	4924.72	826.435	4098.29	-0.286616		580	4691.57	1279.95	3411.62	-0.640968		580	5169.53	1609.15	3560.39	-0.640033		580	2732.66	1581.86	1150.8	-0.092813		580	6046.21	1324.13	4722.08	-0.14101		580	4501.27	1341.26	3160	-0.514817		580	6064.16	1326.08	4738.09	0.258627		580	9.813	2.98	6.833	-0.537373		580	6.302
581	4842.82	795.172	4047.64	-0.295431		581	4588.54	1315.02	3273.52	-0.655502		581	5329.05	1614.74	3714.3	-0.624472		581	2716.44	1567.15	1149.29	-0.0940057		581	6342.73	1353.81	4988.92	-0.0924699		581	4493.24	1279.11	3214.12	-0.506508		581	6045.71	1337.07	4708.64	0.250804		581	9.862	2.813	7.049	-0.522749		581	6.489
582	4836.48	792.548	4043.94	-0.296077		582	4673.04	1193.25	3479.79	-0.633795		582	5440.47	1648.05	3792.42	-0.616574		582	2741.82	1479.58	1262.24	-0.00496555		582	6283.69	1226.33	5057.36	-0.0800199		582	4454.75	1296.82	3157.94	-0.515135		582	6168.73	1311.73	4857	0.290214		582	9.818	3.094	6.724	-0.544753		582	6.515
583	4857.47	863.682	3993.79	-0.304805		583	4535.89	1254.29	3281.6	-0.654651		583	5280.22	1679.83	3600.39	-0.635989		583	2770.36	1550.8	1219.56	-0.038609		583	6145.29	1302.41	4842.88	-0.119036		583	4513.4	1282.22	3231.17	-0.50389		583	6135.94	1342.15	4793.79	0.273423		583	9.593	2.984	6.609	-0.552539		583	6.242
584	4961.48	819.33	4142.15	-0.278981		584	4666.02	1327.13	3338.89	-0.648622		584	5319.07	1600.08	3719	-0.623997		584	2746.64	1561.24	1185.39	-0.0655439		584	6168.11	1306.6	4861.51	-0.115646		584	4448.2	1375.67	3072.53	-0.528248		584	6045.13	1315.7	4729.43	0.256326		584	9.691	3.157	6.534	-0.557617		584	6.19
585	4996.78	825.008	4171.78	-0.273824		585	4571.62	1315.94	3255.68	-0.657379		585	5256.32	1609.2	3647.13	-0.631264		585	2740.88	1576.61	1164.27	-0.0821992		585	6025.87	1328.06	4697.8	-0.145426		585	4469.48	1332.76	3136.72	-0.518392		585	5967.35	1268.22	4699.13	0.248278		585	9.934	2.865	7.069	-0.521395		585	6.466
586	5062.97	878.592	4184.38	-0.27163		586	4556.89	1289.21	3267.68	-0.656117		586	5171.88	1639.92	3531.96	-0.642907		586	2738.98	1584.08	1154.9	-0.0895809		586	5988.29	1280.44	4707.85	-0.143598		586	4506.9	1341.41	3165.49	-0.513975		586	5847.69	1268.06	4579.63	0.216534		586	9.752	2.862	6.89	-0.533514		586	6.14
587	5019.42	854.183	4165.24	-0.274962		587	4606.12	1266.51	3339.61	-0.648547		587	5140.34	1514.12	3626.22	-0.633378		587	2796.66	1624.51	1172.15	-0.0759842		587	6157.48	1384.86	4772.62	-0.131816		587	4456.6	1353.47	3103.13	-0.52355		587	5863.42	1338.57	4524.84	0.20198		587	9.926	2.927	6.999	-0.526134		587	6.215
588	5106.89	823.088	4283.8	-0.254324		588	4554.1	1304.5	3249.59	-0.65802		588	5050.88	1655.07	3395.81	-0.656673		588	2868.68	1603.29	1265.39	-0.00248002		588	6005.01	1236.19	4768.82	-0.132508		588	4482.19	1382.08	3100.11	-0.524013		588	5911.04	1377.07	4533.97	0.204405		588	9.831	3.087	6.744	-0.543399		588	6.391
589	5283.13	842.796	4440.33	-0.227076		589	4620.59	1230.34	3390.24	-0.643219		589	5065.15	1594.55	3470.6	-0.649111		589	2829.54	1522	1307.53	0.0307393		589	6165.86	1254.03	4911.83	-0.106493		589	4601.47	1367.93	3233.54	-0.503527		589	5769.57	1307.97	4461.6	0.185182		589	9.627	2.842	6.785	-0.540623		589	6.831
590	5347.63	853.514	4494.12	-0.217714		590	4577.54	1315.99	3261.55	-0.656762		590	5134.4	1574.52	3559.88	-0.640084		590	2823.59	1615.12	1208.48	-0.0473489		590	6080.07	1351.46	4728.61	-0.139822		590	4568.81	1313.26	3255.55	-0.500147		590	5616.17	1277.94	4338.23	0.152409		590	9.773	3.062	6.711	-0.545633		590	6.475
591	5315.34	873.077	4442.26	-0.226741		591	4847.92	1308.52	3539.4	-0.627521		591	5318.39	1641.75	3676.64	-0.62828		591	2883.71	1588.05	1295.67	0.0213828		591	5987.56	1292.9	4694.66	-0.145998		591	4458.42	1347.87	3110.55	-0.52241		591	5533	1405.8	4127.19	0.0963488		591	9.674	2.865	6.809	-0.538998		591	6.145
592	5367.96	845.065	4522.9	-0.212704		592	4538.05	1254.48	3283.56	-0.654445		592	5008.64	1624.23	3384.41	-0.657826		592	2855.09	1585.1	1269.99	0.00114383		592	6067.72	1283.2	4784.52	-0.129652		592	4501.45	1284.1	3217.35	-0.506013		592	5434.34	1303.37	4130.97	0.0973513		592	9.706	2.8	6.906	-0.532431		592	6.411
593	5329.55	865.732	4463.82	-0.222988		593	4597.56	1342.54	3255.02	-0.657449		593	5016.02	1549.58	3466.44	-0.649531		593	2909.71	1581.56	1328.15	0.046991		593	6199.05	1309.09	4889.95	-0.110472		593	4494.76	1325.66	3169.1	-0.513422		593	5358.52	1310.53	4047.99	0.0753093		593	9.73	2.948	6.782	-0.540826		593	6.254
594	5515.23	850.502	4664.73	-0.188016		594	4488.39	1334.18	3154.21	-0.668058		594	5138.07	1635.93	3502.14	-0.645922		594	2899.64	1663	1236.64	-0.025147		594	6120.46	1282.51	4837.95	-0.119932		594	4611.69	1326.69	3284.99	-0.495627		594	5378.46	1322.49	4055.97	0.0774293		594	9.623	2.864	6.759	-0.542383		594	6.17
595	5375.26	838.068	4537.19	-0.210216		595	4477.36	1253.69	3223.67	-0.660748		595	5083.3	1664.31	3418.99	-0.654329		595	2979.56	1589.31	1390.25	0.0959449		595	6055.19	1345.13	4710.06	-0.143196		595	4603.47	1321.84	3281.62	-0.496144		595	5280.39	1342.61	3937.77	0.0460309		595	9.886	3.013	6.873	-0.534665		595	6.16
596	5630.75	813.952	4816.8	-0.161545		596	4640.86	1341.37	3299.49	-0.652769		596	4903.76	1638.63	3265.13	-0.669885		596	2949.22	1629.56	1319.66	0.0403014		596	6069.51	1354.28	4715.23	-0.142256		596	4583.94	1322.63	3261.31	-0.499262		596	4307.19	471.996	3835.19	0.0187816		596	9.898	3.095	6.803	-0.539404		596	6.383
597	5742.48	845.285	4897.2	-0.14755		597	4734.23	1278.05	3456.18	-0.63628		597	5084.43	1550.82	3533.62	-0.64274		597	2954.63	1647.46	1307.17	0.0304539		597	6124.46	1311.7	4812.76	-0.124515		597	4553.67	1345.12	3208.55	-0.507363		597	4302.3	389.915	3912.39	0.0392869		597	9.965	3.048	6.917	-0.531686		597	6.452
598	5853.71	887.516	4966.19	-0.13554		598	4535.4	1353.63	3181.77	-0.665158		598	5014.84	1540.3	3474.55	-0.648712		598	2983.63	1517.11	1466.52	0.15607		598	6193.36	1375.42	4817.94	-0.123572		598	4504.45	1311.12	3193.32	-0.509702		598	4111	379.261	3731.74	-0.00870025		598	9.963	3.024	6.939	-0.530196		598	6.282
599	5881.33	842.553	5038.78	-0.122906		599	4614.47	1255.89	3358.57	-0.646551		599	4927.02	1581.93	3345.09	-0.661801		599	3012.14	1601.47	1410.67	0.112041		599	6253.03	1266.42	4986.61	-0.092889		599	4382.77	1325.98	3056.79	-0.530665		599	4087.58	392.5	3695.08	-0.0184373		599	9.826	2.942	6.884	-0.53392		599	6.585
600	6111.94	844.689	5267.26	-0.0831349		600	4612.45	1273.56	3338.89	-0.648622		600	4961.26	1665.57	3295.7	-0.666794		600	3057.39	1564.3	1493.08	0.17701		600	6421.95	1329.76	5092.19	-0.0736827		600	4404.24	1315.18	3089.06	-0.525711		600	4093.43	382.543	3710.89	-0.0142388		600	9.954	2.941	7.013	-0.525186		600	6.488
601	5899.19	870.479	5028.71	-0.124658		601	4630.42	1258.12	3372.3	-0.645107		601	5105.44	1609.14	3496.3	-0.646512		601	3138.49	1534.66	1603.83	0.264314		601	6170.54	1344.71	4825.83	-0.122136		601	4582.4	1300.26	3282.14	-0.496064		601	4012.87	403.011	3609.86	-0.0410765		601	9.753	2.948	6.805	-0.539269		601	6.227
602	5805.27	842.934	4962.34	-0.136211		602	4559.01	1334.78	3224.23	-0.660689		602	5012.48	1565.51	3446.97	-0.651501		602	3130.53	1552.51	1578.02	0.243965		602	6347.1	1307.87	5039.23	-0.0833175		602	4491.82	1287.85	3203.97	-0.508067		602	3872.34	386.39	3485.95	-0.0739914		602	9.868	3.005	6.863	-0.535342		602	6.41
603	5738.62	816.129	4922.5	-0.143147		603	4503.88	1278.51	3225.37	-0.660569		603	4980.5	1528.11	3452.39	-0.650953		603	3239.24	1491.15	1748.09	0.37803		603	6246.82	1298.34	4948.48	-0.0998261		603	4613.65	1337.28	3276.37	-0.496951		603	3812.95	377.099	3435.86	-0.0872984		603	9.825	2.809	7.016	-0.524983		603	6.382
604	5667.01	846.661	4820.35	-0.160927		604	4647.04	1286.8	3360.24	-0.646376		604	5153.45	1611.38	3542.07	-0.641885		604	3261.54	1584.71	1676.83	0.321861		604	6421.11	1317.55	5103.56	-0.0716151		604	4612.11	1341.54	3270.57	-0.497842		604	3794.79	378.103	3416.68	-0.0923913		604	9.971	2.963	7.008	-0.525525		604	6.239
605	5566.98	882.68	4684.3	-0.184608		605	4621.71	1321.56	3300.15	-0.652699		605	4997.87	1567.3	3430.58	-0.653157		605	3305.38	1545.3	1760.08	0.387487		605	6632.9	1382.56	5250.34	-0.0449138		605	4774.73	1288.65	3486.08	-0.464752		605	3748.99	372.648	3376.34	-0.103107		605	9.772	2.931	6.841	-0.536831		605	6.219
606	5538.99	844.995	4694	-0.182921		606	4512.5	1266.31	3246.19	-0.658379		606	5040.63	1616.46	3424.17	-0.653805		606	3366.82	1541.24	1825.58	0.439121		606	6610.64	1307.58	5303.06	-0.0353244		606	4683.08	1312.25	3370.83	-0.482448		606	3715.96	377.555	3338.4	-0.113186		606	9.732	3.074	6.658	-0.549221		606	5.813
607	5630.18	842.199	4787.98	-0.166562		607	4533.1	1371.02	3162.08	-0.66723		607	4922.47	1589.46	3333.01	-0.663022		607	3398.47	1585.71	1812.77	0.429017		607	6715.88	1272.05	5443.83	-0.0097165		607	4696.18	1334.03	3362.14	-0.483781		607	3734.32	382.693	3351.62	-0.109674		607	9.632	2.965	6.667	-0.548612		607	5.924
608	5643.86	833.008	4810.85	-0.16258		608	4539.21	1264.07	3275.14	-0.655332		608	5252.92	1605.13	3647.79	-0.631197		608	3462.51	1595.49	1867.02	0.471789		608	6618.21	1276.21	5342	-0.0282409		608	4740.11	1373.91	3366.2	-0.483158		608	3714.78	379.268	3335.51	-0.113954		608	9.824	3.098	6.726	-0.544617		608	6.26
609	5603.8	823.912	4779.89	-0.16797		609	4601.23	1392.73	3208.51	-0.662344		609	5071.44	1637.66	3433.78	-0.652834		609	3557.82	1563.51	1994.32	0.572135		609	6528.41	1330.02	5198.39	-0.0543645		609	4823.25	1306.03	3517.22	-0.459972		609	3657.25	393.454	3263.8	-0.133004		609	9.738	2.917	6.821	-0.538186		609	6.214
610	5761.72	803.661	4958.06	-0.136956		610	4648.54	1254.27	3394.27	-0.642795		610	5060.16	1619.19	3440.97	-0.652107		610	3621.89	1564.67	2057.22	0.621724		610	6696.1	1387.84	5308.26	-0.0343778		610	4809.07	1376.71	3432.36	-0.472999		610	3628.1	374.791	3253.31	-0.13579		610	9.865	3.047	6.818	-0.538389		610	6.302
611	5669.48	839.312	4830.17	-0.159218		611	4648.18	1344.44	3303.74	-0.652322		611	4977.42	1567.64	3409.78	-0.65526		611	3747.98	1532.46	2215.52	0.746513		611	6585.85	1326.43	5259.41	-0.043264		611	4880.61	1462.29	3418.32	-0.475157		611	3627.93	376.151	3251.78	-0.136196		611	9.825	2.987	6.838	-0.537035		611	6.004
612	5591.36	866.543	4724.82	-0.177556		612	4671.79	1313.5	3358.29	-0.646582		612	5068.8	1651.81	3416.99	-0.654531		612	3819.67	1561.69	2257.97	0.779978		612	6288.36	1314.16	4974.2	-0.0951462		612	4799.43	1402.05	3397.38	-0.478372		612	3571.13	376.854	3194.28	-0.151472		612	9.619	2.976	6.643	-0.550237		612	6.714
613	5648.09	850.151	4797.94	-0.164828		613	4972.31	1313.4	3658.91	-0.614944		613	4911.03	1616.76	3294.27	-0.666938		613	3839.42	1619.83	2219.59	0.749717		613	6160.93	1331.82	4829.11	-0.12154		613	4803.6	1393.14	3410.46	-0.476362		613	3516.57	384.545	3132.02	-0.168008		613	9.58	2.971	6.609	-0.552539		613	6.238
614	5749.75	829.615	4920.14	-0.143558		614	4718.98	1328.13	3390.85	-0.643155		614	4949.02	1577.13	3371.89	-0.659091		614	3920.66	1661.03	2259.64	0.781292		614	6353.14	1287.62	5065.52	-0.0785355		614	5067.69	1404.13	3663.55	-0.437503		614	3454.32	380.75	3073.57	-0.183537		614	9.633	3.006	6.627	-0.55132		614	6.658
615	5794.06	875.65	4918.41	-0.143858		615	4745.34	1316.82	3428.52	-0.63919		615	4912.56	1595.09	3317.47	-0.664593		615	3944.24	1579.67	2364.57	0.864009		615	6299.54	1312.52	4987.02	-0.0928148		615	4927.49	1406.8	3520.69	-0.459437		615	3481.78	377.144	3104.64	-0.175284		615	9.423	2.947	6.476	-0.561544		615	6.432
616	5651.64	856.918	4794.72	-0.165388		616	4895.66	1353.05	3542.61	-0.627184		616	4784.23	1586.23	3198.01	-0.676671		616	4018.03	1627.9	2390.13	0.884159		616	6354.19	1372.74	4981.45	-0.0938282		616	4823.05	1351.47	3471.57	-0.466979		616	3411.48	382.135	3029.34	-0.195285		616	9.436	2.903	6.533	-0.557684		616	6.261
617	5655.05	825.037	4830.01	-0.159246		617	4727.4	1330.72	3396.69	-0.64254		617	4823.03	1581.03	3242	-0.672224		617	4082.31	1581.13	2501.18	0.971699		617	6429.44	1256.12	5173.32	-0.0589257		617	4906.49	1393.22	3513.27	-0.460577		617	3447.39	373.706	3073.68	-0.183506		617	9.181	2.947	6.234	-0.577928		617	6.259
618	5857.65	849.609	5008.04	-0.128256		618	4757.41	1335.47	3421.93	-0.639883		618	4846.7	1660.24	3186.46	-0.677838		618	4165.76	1649.95	2515.82	0.983237		618	6209.35	1261.45	4947.91	-0.0999302		618	4853.77	1345.17	3508.6	-0.461294		618	3424.62	391.361	3033.26	-0.194245		618	9.18	2.929	6.251	-0.576777		618	6.576
619	5631.44	821.055	4810.38	-0.162662		619	4837.9	1324.68	3513.22	-0.630276		619	4880.55	1541.27	3339.27	-0.662389		619	4226.46	1585.56	2640.9	1.08184		619	6308.55	1349.37	4959.18	-0.0978803		619	4850.82	1389.61	3461.21	-0.468571		619	3402.43	388.162	3014.27	-0.199289		619	9.245	2.854	6.391	-0.567299		619	6.529
620	5431.7	841.424	4590.28	-0.200975		620	4778.16	1318.44	3459.72	-0.635907		620	4880.85	1599.51	3281.34	-0.668246		620	4224.75	1501.8	2722.96	1.14653		620	6518.1	1311.28	5206.82	-0.0528315		620	4938.37	1388.98	3549.38	-0.455033		620	3463.83	397.958	3065.87	-0.185581		620	8.995	3.006	5.989	-0.594516		620	6.286
621	5384.93	785.889	4599.04	-0.199451		621	4811.19	1346.87	3464.33	-0.635422		621	4828.43	1608.38	3220.04	-0.674443		621	4290.79	1592.9	2697.89	1.12677		621	7552.16	1293.93	6258.23	0.138429		621	4918.38	1338.85	3579.54	-0.450403		621	3479.32	388.551	3090.77	-0.178967		621	9.071	3.108	5.963	-0.596276		621	6.776
622	5472.94	817.909	4655.03	-0.189704		622	4784.46	1279.33	3505.13	-0.631128		622	4782.44	1660.98	3121.46	-0.68441		622	4358.56	1634.63	2723.93	1.14729		622	6616.93	1371.27	5245.65	-0.0457675		622	4845.63	1359.11	3486.52	-0.464684		622	3429.41	400.84	3028.57	-0.195491		622	8.92	3.093	5.827	-0.605484		622	6.635
623	5398.11	881.138	4516.97	-0.213735		623	4716.48	1318.12	3398.35	-0.642365		623	4740.05	1663.54	3076.51	-0.688955		623	4411.92	1558.08	2853.84	1.24971		623	6281.79	1301.33	4980.46	-0.094008		623	4923.12	1416.51	3506.61	-0.4616		623	3395.6	378.633	3016.97	-0.198572		623	9.081	3.181	5.9	-0.600542		623	6.425
624	5361.55	859.022	4502.52	-0.216251		624	4817.81	1302.57	3515.24	-0.630063		624	4666.29	1597.04	3069.26	-0.689688		624	4409.5	1588.34	2821.16	1.22394		624	6423.67	1248.85	5174.81	-0.0586539		624	5092	1310.99	3781.02	-0.419468		624	3428.9	393.363	3035.54	-0.193639		624	9.002	2.863	6.139	-0.58436		624	6.31
625	5473.4	832.039	4641.36	-0.192084		625	5145.91	1337.58	3808.33	-0.599219		625	4772.73	1588.24	3184.49	-0.678038		625	4350.02	1599.06	2750.96	1.1686		625	6436.15	1344.91	5091.24	-0.0738572		625	4982.42	1338.1	3644.32	-0.440456		625	3436.71	403.47	3033.24	-0.194248		625	8.843	2.948	5.895	-0.60088		625	6.591
626	5318.82	900.508	4418.32	-0.230909		626	4913.57	1282.07	3631.5	-0.617829		626	4811.56	1586.4	3225.16	-0.673926		626	4342.91	1526.71	2816.2	1.22003		626	6590.32	1340.35	5249.96	-0.0449831		626	4966.27	1369.46	3596.81	-0.44775		626	3446.1	380.487	3065.61	-0.18565		626	8.783	2.927	5.856	-0.603521		626	6.51
627	4887.28	848.152	4039.12	-0.296914		627	4782.16	1271.64	3510.52	-0.630561		627	4731.48	1509.3	3222.19	-0.674226		627	4312.94	1694.15	2618.8	1.06442		627	6540.51	1376.28	5164.23	-0.0605783		627	4890.09	1361.56	3528.53	-0.458235		627	3453.97	382.604	3071.37	-0.184121		627	8.881	2.869	6.012	-0.592959		627	6.669
628	4911.78	860.635	4051.14	-0.294822		628	4863.14	1299.62	3563.52	-0.624983		628	4663.53	1579.6	3083.93	-0.688205		628	4300.91	1556.32	2744.59	1.16358		628	6440.18	1324.01	5116.17	-0.069322		628	4916.81	1395.9	3520.92	-0.459403		628	3377.34	392.928	2984.42	-0.207219		628	8.961	3.029	5.932	-0.598375		628	6.693
629	4876.89	886.358	3990.54	-0.305372		629	4974.76	1369.01	3605.75	-0.620539		629	4654.33	1581.08	3073.25	-0.689284		629	4295.38	1632.18	2663.2	1.09942		629	6560.44	1379.69	5180.75	-0.0575739		629	4892.34	1446.91	3445.43	-0.470993		629	3408.32	397.455	3010.86	-0.200194		629	8.739	2.958	5.781	-0.608599		629	6.718
630	5096.07	860.52	4235.55	-0.262722		630	4765.21	1358.01	3407.2	-0.641434		630	4589.49	1589.67	2999.81	-0.696709		630	4265.85	1466.2	2799.65	1.20699		630	6313.21	1327.47	4985.74	-0.0930473		630	4854.84	1381.31	3473.54	-0.466678		630	3360.22	380.556	2979.66	-0.208483		630	8.734	3.15	5.584	-0.621936		630	6.424
631	5150.68	866.427	4284.25	-0.254246		631	4895.71	1274.6	3621.11	-0.618922		631	4625.39	1586.3	3039.09	-0.692738		631	4226.48	1537.18	2689.31	1.12		631	6293.9	1269.75	5024.15	-0.0860607		631	4824.55	1398.93	3425.62	-0.474036		631	3311.91	390.125	2921.79	-0.223856		631	8.587	3.074	5.513	-0.626743		631	6.66
632	5188.78	854.029	4334.75	-0.245455		632	4912.28	1249.36	3662.92	-0.614522		632	4697.16	1652.89	3044.26	-0.692215		632	4119.09	1549.61	2569.49	1.02555		632	6187.52	1345.08	4842.44	-0.119115		632	4795.32	1401.31	3394.01	-0.478888		632	3322.55	383.034	2939.52	-0.219146		632	8.763	3.01	5.753	-0.610494		632	6.349
633	5076.1	859.102	4216.99	-0.265953		633	4931.66	1313.64	3618.03	-0.619247		633	4611.91	1651.96	2959.95	-0.700739		633	4046.27	1651.03	2395.23	0.888182		633	6218.61	1302.32	4916.3	-0.10568		633	4768.98	1367.79	3401.19	-0.477786		633	3252.7	371.257	2881.44	-0.234573		633	8.764	2.941	5.823	-0.605755		633	6.647
634	5203.45	835.662	4367.79	-0.239704		634	4951.4	1324.75	3626.65	-0.61834		634	4683.42	1612.24	3071.18	-0.689494		634	4003.58	1449.25	2554.33	1.0136		634	6188.88	1300.01	4888.88	-0.110668		634	4800.93	1404.25	3396.68	-0.478479		634	3296.65	390.157	2906.49	-0.227918		634	8.705	2.99	5.715	-0.613067		634	6.675
635	5102.82	857.12	4245.7	-0.260956		635	4998.12	1352.53	3645.6	-0.616345		635	4666.42	1630.4	3036.02	-0.693049		635	3967.21	1660.67	2306.53	0.818256		635	6178.19	1348.33	4829.86	-0.121404		635	4772.73	1345.62	3427.11	-0.473806		635	3241.28	415.042	2826.24	-0.249237		635	8.621	2.925	5.696	-0.614353		635	6.855
636	4902.73	831.573	4071.16	-0.291338		636	5088.91	1279.75	3809.16	-0.599133		636	4615.32	1591.43	3023.89	-0.694275		636	3962.19	1625.81	2336.38	0.841787		636	6035.51	1329.63	4705.87	-0.143958		636	4857.99	1396.35	3461.65	-0.468503		636	3279.76	390.96	2888.8	-0.23262		636	8.733	2.908	5.825	-0.605619		636	6.804
637	4890.9	854.878	4036.02	-0.297455		637	5212.31	1285.91	3926.4	-0.586794		637	4705.26	1598.74	3106.52	-0.685921		637	3902.68	1525.74	2376.94	0.873763		637	6208.68	1224.85	4983.83	-0.0933947		637	4789.09	1397.49	3391.6	-0.479258		637	3298.59	391.186	2907.41	-0.227675		637	8.617	2.921	5.696	-0.614353		637	6.467
638	5019.58	832.121	4187.46	-0.271094		638	5190	1290.56	3899.44	-0.589631		638	4787.9	1595.45	3192.45	-0.677233		638	3853.48	1585.93	2267.55	0.787527		638	6352.72	1361.5	4991.22	-0.0920515		638	4720.28	1386.55	3333.73	-0.488145		638	3256.85	399.245	2857.6	-0.240906		638	8.581	2.92	5.661	-0.616723		638	6.823
639	5047.46	812.222	4235.24	-0.262776		639	5298.73	1316.76	3981.97	-0.580946		639	4836.83	1664.66	3172.17	-0.679284		639	3815.88	1623.24	2192.63	0.728468		639	6120.19	1315.1	4805.09	-0.125909		639	4725.08	1362.45	3362.64	-0.483706		639	3285.3	388.114	2897.19	-0.230391		639	8.722	3.002	5.72	-0.612729		639	6.895
640	4984.5	833.127	4151.38	-0.277375		640	5534.89	1398.45	4136.43	-0.564691		640	4825.32	1647.84	3177.49	-0.678746		640	3814.3	1455.97	2358.33	0.859092		640	6239.2	1331.02	4908.18	-0.107157		640	4589.22	1341.77	3247.45	-0.501391		640	3265.86	386.979	2878.88	-0.235254		640	8.606	2.915	5.691	-0.614692		640	6.76
641	4920.16	848.345	4071.82	-0.291223		641	5431.08	1260.91	4170.17	-0.561141		641	4690.52	1606.43	3084.09	-0.688188		641	3783.8	1528.4	2255.4	0.77795		641	6118.05	1329.33	4788.72	-0.128888		641	4704.4	1406.03	3298.38	-0.493571		641	3259.23	395.588	2863.64	-0.239303		641	8.677	2.977	5.7	-0.614083		641	6.457
642	4742.54	889.628	3852.91	-0.329328		642	5487.38	1291.29	4196.09	-0.558413		642	4706.38	1643.73	3062.65	-0.690356		642	3778.17	1635.2	2142.97	0.689318		642	6299.18	1316.35	4982.83	-0.093577		642	4784.51	1391.12	3393.39	-0.478983		642	3212.04	381.209	2830.83	-0.248018		642	8.603	2.984	5.619	-0.619567		642	6.768
643	4636.6	826.034	3810.56	-0.336699		643	5485.15	1283.31	4201.84	-0.557808		643	4587.17	1600.87	2986.3	-0.698075		643	3726	1556.12	2169.88	0.710533		643	6341.18	1279.78	5061.4	-0.079285		643	4760.89	1414.21	3346.69	-0.486155		643	3281.24	391.309	2889.93	-0.232318		643	8.544	2.932	5.612	-0.620041		643	6.758
644	4764.52	840.476	3924.04	-0.316947		644	5253.06	1297.63	3955.43	-0.58374		644	4684.67	1637.33	3047.34	-0.691904		644	3746.27	1618.15	2128.12	0.677614		644	6261.3	1325	4936.3	-0.102041		644	4688.01	1355.39	3332.62	-0.488314		644	3291.8	395.863	2895.94	-0.230723		644	8.434	2.903	5.531	-0.625525		644	6.583
645	4841.53	845.456	3996.07	-0.304408		645	5290.38	1316.89	3973.49	-0.581839		645	4559.74	1600.83	2958.91	-0.700845		645	3721.97	1560.75	2161.22	0.703706		645	6221.34	1321.81	4899.53	-0.10873		645	4709.3	1417.27	3292.03	-0.494546		645	3265.59	398.045	2867.55	-0.238264		645	8.374	2.918	5.456	-0.630603		645	6.446
646	4755.76	862.949	3892.81	-0.322382		646	5293.77	1313.97	3979.8	-0.581175		646	4594.63	1592.68	3001.95	-0.696493		646	3663.57	1584.55	2079.03	0.638912		646	6261.12	1345.53	4915.59	-0.105808		646	4711.1	1371.09	3340.02	-0.487179		646	3388.01	389.639	2998.37	-0.203513		646	8.344	3.135	5.209	-0.647326		646	6.492
647	4683.77	865.71	3818.06	-0.335396		647	5834.54	1280.65	4553.89	-0.520759		647	4554.11	1644.84	2909.27	-0.705864		647	3597.76	1532.75	2065.01	0.627866		647	6212.05	1293.37	4918.68	-0.105247		647	4778.76	1430.95	3347.81	-0.485983		647	3296.57	387.823	2908.75	-0.227319		647	8.3	2.993	5.307	-0.640691		647	6.904
648	4741.98	818.635	3923.34	-0.317068		648	5267.68	1336.82	3930.85	-0.586326		648	4538.55	1621.12	2917.43	-0.705039		648	3569.63	1565.29	2004.34	0.580038		648	6323.19	1372.58	4950.6	-0.0994392		648	4784.46	1337.52	3446.94	-0.470762		648	3282.89	384.112	2898.77	-0.229969		648	8.454	3.019	5.435	-0.632024		648	6.734
649	4586.14	910.357	3675.78	-0.36016		649	5384.44	1312.67	4071.76	-0.571497		649	4558.75	1595.71	2963.04	-0.700427		649	3564.46	1606	1958.46	0.543869		649	6414.06	1253.24	5160.82	-0.0611986		649	4753.73	1388.45	3365.28	-0.4833		649	3246.84	395.847	2850.99	-0.242662		649	8.261	2.913	5.348	-0.637915		649	6.503
650	4382.62	882.267	3500.35	-0.390698		650	5360.94	1332.1	4028.85	-0.576013		650	4634.51	1649.73	2984.78	-0.698229		650	3518.96	1525.17	1993.79	0.571719		650	6289.7	1261.46	5028.24	-0.0853165		650	4783.82	1355.93	3427.89	-0.473686		650	3298.72	375.814	2922.9	-0.223559		650	8.341	3.122	5.219	-0.646649		650	6.598
651	4291.85	815.926	3475.93	-0.394949		651	5300.53	1336.97	3963.55	-0.582884		651	4597.98	1605.71	2992.27	-0.697472		651	3515.57	1544.75	1970.82	0.553614		651	6094.46	1289.47	4804.99	-0.125928		651	4707.57	1347.8	3359.77	-0.484145		651	3290.43	377.741	2912.69	-0.226272		651	8.289	3.008	5.281	-0.642451		651	6.651
652	4232.25	887.129	3345.12	-0.417719		652	5278.08	1300.8	3977.28	-0.58144		652	4538.62	1629.93	2908.68	-0.705923		652	3538.63	1661.24	1877.38	0.479956		652	6033.43	1335.37	4698.07	-0.145378		652	4592.92	1406.09	3186.83	-0.510699		652	3260.83	401.101	2859.73	-0.24034		652	8.617	2.982	5.635	-0.618483		652	6.896
653	4378.26	855.035	3523.22	-0.386717		653	5433.11	1307.72	4125.39	-0.565853		653	4622.88	1583.57	3039.32	-0.692715		653	3545.53	1569.92	1975.61	0.557388		653	6117.94	1285.26	4832.68	-0.12089		653	4973.52	1452.35	3521.16	-0.459366		653	3240.74	388.706	2852.04	-0.242384		653	8.405	2.884	5.521	-0.626202		653	6.904
654	4210.02	779.528	3430.49	-0.402858		654	5800.15	1343.37	4456.78	-0.530978		654	4510.46	1662.51	2847.95	-0.712063		654	3520.99	1609.52	1911.47	0.506824		654	6077.34	1227.86	4849.48	-0.117835		654	4749.5	1386.33	3363.17	-0.483623		654	3214.36	381.775	2832.58	-0.247553		654	8.369	3.013	5.356	-0.637373		654	6.707
655	4298.07	877.284	3420.79	-0.404548		655	5537.97	1340.44	4197.53	-0.558262		655	4549.03	1575.93	2973.1	-0.69941		655	3420.64	1647.62	1773.01	0.39768		655	5995.28	1298.4	4696.88	-0.145595		655	4688.33	1377.07	3311.26	-0.491594		655	3215.89	385.291	2830.59	-0.24808		655	8.207	3.116	5.091	-0.655315		655	6.921
656	4264.1	831.614	3432.48	-0.402512		656	5350.49	1297.66	4052.84	-0.573489		656	4563.04	1636.92	2926.12	-0.704159		656	3455.48	1489.68	1965.8	0.549658		656	6033.57	1287.36	4746.22	-0.136619		656	4737.07	1376.8	3360.27	-0.484069		656	3291.93	393.413	2898.52	-0.230037		656	8.277	2.998	5.279	-0.642586		656	6.414
657	4283.46	850.783	3432.68	-0.402477		657	5265.06	1282.24	3982.82	-0.580857		657	4661.08	1613.08	3048	-0.691837		657	3438.42	1525.37	1913.05	0.508075		657	6183.56	1341.06	4842.5	-0.119105		657	4610.27	1391.26	3219.02	-0.505757		657	3245.48	394.504	2850.97	-0.242666		657	8.444	3.049	5.395	-0.634733		657	6.834
658	4334.12	837.248	3496.87	-0.391303		658	5362.62	1310.2	4052.42	-0.573532		658	4653.65	1593.09	3060.56	-0.690568		658	3394.45	1597.97	1796.49	0.416186		658	6160.84	1248.87	4911.98	-0.106466		658	4637.01	1355.22	3281.79	-0.496119		658	3234.21	391.287	2842.93	-0.244804		658	8.34	2.929	5.411	-0.633649		658	6.984
659	4378.24	859.083	3519.16	-0.387424		659	5209.93	1277.55	3932.38	-0.586165		659	4687.16	1566.9	3120.26	-0.684531		659	3342.35	1523.2	1819.14	0.434045		659	6230.9	1351.63	4879.26	-0.112417		659	4749.55	1364.13	3385.42	-0.480207		659	3287.37	371.023	2916.35	-0.225301		659	8.301	2.887	5.414	-0.633446		659	6.597
660	4357.2	823.018	3534.19	-0.384808		660	5423.85	1351.77	4072.09	-0.571463		660	4617.26	1630.12	2987.14	-0.697991		660	3353.27	1594.27	1759	0.386633		660	6130.1	1388.78	4741.31	-0.137511		660	4669.64	1436.17	3233.47	-0.503538		660	3217.71	372.034	2845.67	-0.244074		660	8.274	3.184	5.09	-0.655383		660	6.579
661	4324.78	846.342	3478.44	-0.394511		661	5370.59	1252.63	4117.96	-0.566635		661	4610.86	1605	3005.86	-0.696098		661	3342.05	1532.77	1809.28	0.426269		661	6251.88	1262.86	4989.02	-0.0924503		661	4636.91	1352.87	3284.04	-0.495773		661	3236.29	396.306	2839.99	-0.245585		661	8.309	2.965	5.344	-0.638186		661	6.329
662	4387.1	823.666	3563.43	-0.379717		662	5512.63	1314.24	4198.39	-0.558171		662	4532.47	1652.17	2880.31	-0.708792		662	3289.56	1582.48	1707.08	0.345705		662	6152.48	1385.62	4766.85	-0.132866		662	4753.93	1347.91	3406.02	-0.477044		662	3208.85	391.857	2816.99	-0.251694		662	8.326	2.873	5.453	-0.630806		662	6.376
663	4444.02	843.172	3600.85	-0.373204		663	5247.88	1279.6	3968.28	-0.582387		663	4587.92	1569.38	3018.54	-0.694816		663	3279.67	1588.3	1691.37	0.333319		663	6125.43	1339.3	4786.13	-0.129358		663	4741.59	1354.36	3387.23	-0.479929		663	3242.1	396.494	2845.6	-0.244093		663	8.293	3.044	5.249	-0.644617		663	6.642
664	4382.68	839.736	3542.95	-0.383283		664	5579.81	1318.22	4261.59	-0.551519		664	4672.49	1625.53	3046.96	-0.691942		664	3279.93	1501.91	1778.02	0.401629		664	6132.19	1327.14	4805.05	-0.125917		664	4599.48	1342.46	3257.01	-0.499923		664	3232.86	407.542	2825.31	-0.249483		664	8.23	2.814	5.416	-0.633311		664	6.523
665	4463.94	894.038	3569.91	-0.37859		665	5364.69	1250.42	4114.27	-0.567024		665	4571.3	1641.05	2930.24	-0.703743		665	3217.81	1606.16	1611.65	0.270477		665	6102.61	1259.18	4843.43	-0.118936		665	4668.92	1302.78	3366.14	-0.483167		665	3171.19	386.529	2784.66	-0.260281		665	8.34	2.806	5.534	-0.625322		665	6.563
666	4592.44	883.186	3709.25	-0.354335		666	5341.58	1295.26	4046.32	-0.574174		666	4568.78	1617.94	2950.84	-0.70166		666	3228.05	1588.13	1639.92	0.292759		666	6202.97	1342.39	4860.58	-0.115815		666	4677.81	1387.63	3290.18	-0.49483		666	3214.26	392.792	2821.47	-0.250504		666	8.273	2.914	5.359	-0.63717		666	6.753
667	4760.31	855.815	3904.5	-0.320348		667	5900.95	1367.46	4533.49	-0.522906		667	4477.06	1573.43	2903.63	-0.706433		667	3164.39	1565.09	1599.3	0.260743		667	6252.54	1321.11	4931.42	-0.102928		667	4602.94	1373.28	3229.67	-0.504121		667	3236.73	382.951	2853.78	-0.241921		667	8.604	3.11	5.494	-0.62803		667	6.682
668	4713.98	821.438	3892.54	-0.322429		668	5482.6	1326.2	4156.4	-0.56259		668	4528.48	1635.45	2893.03	-0.707505		668	3158.2	1477.53	1680.68	0.32489		668	6077.13	1387.67	4689.47	-0.146943		668	4564.03	1359.56	3204.47	-0.50799		668	3291.06	401.32	2889.74	-0.232369		668	8.34	2.934	5.406	-0.633988		668	6.755
669	4646.1	796.877	3849.23	-0.329969		669	5381.05	1249.74	4131.32	-0.565229		669	4530.28	1635.95	2894.33	-0.707374		669	3152.85	1466.45	1686.4	0.329403		669	6094.15	1415.33	4678.83	-0.148878		669	4591.67	1420.64	3171.03	-0.513124		669	3270.17	392.185	2877.98	-0.235492		669	8.391	2.782	5.609	-0.620244		669	6.467
670	4656.96	879.205	3777.76	-0.342411		670	5442.88	1330.9	4111.97	-0.567265		670	4503.11	1645.32	2857.79	-0.711068		670	3171.75	1685.9	1485.86	0.171311		670	6101.68	1302.13	4799.55	-0.126918		670	4550.45	1393.17	3157.28	-0.515236		670	3254.39	386.991	2867.39	-0.238305		670	8.404	2.866	5.538	-0.625051		670	6.365
671	4705.8	864.16	3841.64	-0.33129		671	5476.79	1216.28	4260.51	-0.551634		671	4448.44	1614.01	2834.43	-0.71343		671	3161.61	1585.36	1576.25	0.242573		671	6073.25	1354.08	4719.17	-0.14154		671	4562.7	1386.83	3175.87	-0.512381		671	3293.66	399.464	2894.2	-0.231184		671	8.244	2.944	5.3	-0.641165		671	6.75
672	4629.33	798.122	3831.21	-0.333106		672	5522.11	1251.81	4270.3	-0.550603		672	4339.9	1632.83	2707.08	-0.726306		672	3125.64	1560.18	1565.45	0.23406		672	6240.03	1304.73	4935.3	-0.102224		672	4518.18	1323.64	3194.53	-0.509516		672	3264.39	408.719	2855.67	-0.24142		672	8.368	2.916	5.452	-0.630873		672	6.83
673	4681.5	820.179	3861.32	-0.327865		673	5631.01	1342.54	4288.48	-0.54869		673	4382.73	1538.91	2843.82	-0.712481		673	3105.31	1570.72	1534.58	0.209724		673	6254.93	1373.61	4881.32	-0.112043		673	4511.03	1348.65	3162.38	-0.514453		673	3312.5	390.484	2922.02	-0.223795		673	8.39	2.968	5.422	-0.632905		673	6.614
674	4730.53	856.091	3874.44	-0.325581		674	5683.44	1346.5	4336.94	-0.54359		674	4398.06	1575.3	2822.76	-0.71461		674	3062.6	1494.66	1567.94	0.23602		674	6310.02	1329.38	4980.64	-0.0939765		674	4515.31	1401.04	3114.26	-0.52184		674	3280.75	377.151	2903.6	-0.228686		674	8.532	3.13	5.402	-0.634259		674	6.477
675	4862.25	847.172	4015.08	-0.3011		675	5541.84	1296.21	4245.63	-0.553199		675	4451.36	1673.87	2777.5	-0.719186		675	3049.6	1544.53	1505.07	0.186455		675	6032.66	1242.72	4789.94	-0.128667		675	4390.68	1382.04	3008.64	-0.538057		675	3372.31	403.702	2968.6	-0.211419		675	8.361	3.055	5.306	-0.640758		675	6.541
676	4749.94	814.76	3935.18	-0.315008		676	5575.36	1305.68	4269.69	-0.550667		676	4408.84	1597.23	2811.61	-0.715738		676	3035.63	1668.12	1367.51	0.0780172		676	6005.16	1361.53	4643.63	-0.155282		676	4445.65	1346.82	3098.82	-0.524211		676	3303.71	400.609	2903.1	-0.228819		676	8.439	3.156	5.283	-0.642316		676	6.343
677	4564.56	815.268	3749.29	-0.347366		677	5587.41	1309.1	4278.3	-0.549761		677	4332.56	1557.52	2775.04	-0.719434		677	3027.13	1599.67	1427.46	0.125277		677	6072.59	1304.81	4767.78	-0.132697		677	4376.04	1374.93	3001.12	-0.539213		677	3283.29	396.341	2886.95	-0.233111		677	8.464	2.965	5.499	-0.627691		677	6.107
678	4756.59	840.5	3916.09	-0.31833		678	5611.28	1325.15	4286.13	-0.548937		678	4417.57	1617.26	2800.31	-0.716879		678	3004.51	1518.14	1486.37	0.171714		678	6096.41	1344.78	4751.64	-0.135633		678	4346.47	1430.67	2915.8	-0.552312		678	3393.88	394.42	2999.46	-0.203223		678	8.575	3.048	5.527	-0.625796		678	6.207
679	4581.9	873.836	3708.06	-0.354542		679	5590.28	1319.49	4270.8	-0.550551		679	4420.71	1628.79	2791.92	-0.717728		679	3006.62	1533.11	1473.51	0.161579		679	6279.22	1346.95	4932.27	-0.102774		679	4424.15	1375.36	3048.8	-0.531892		679	3352.11	402.751	2949.36	-0.216532		679	8.438	2.921	5.517	-0.626473		679	6.457
680	4581.83	873.128	3708.7	-0.354431		680	5488.5	1343.27	4145.23	-0.563765		680	4350.9	1566.79	2784.11	-0.718517		680	2989.53	1432.31	1557.22	0.22757		680	6299.97	1311.63	4988.34	-0.0925742		680	4367.52	1381.54	2985.98	-0.541537		680	3422.98	402.332	3020.65	-0.197595		680	8.49	2.865	5.625	-0.61916		680	6.305
681	4572.4	791.049	3781.35	-0.341785		681	5703.58	1322.81	4380.77	-0.538978		681	4393.6	1576.07	2817.52	-0.715139		681	2949.51	1629.24	1320.26	0.0407729		681	6233.46	1323.57	4909.89	-0.106846		681	4354.57	1427.18	2927.38	-0.550533		681	3416.35	383.706	3032.64	-0.194408		681	8.552	2.941	5.611	-0.620108		681	6.238
682	4653.07	846.047	3807.02	-0.337316		682	5662.3	1404.08	4258.22	-0.551875		682	4429.77	1621.12	2808.64	-0.716037		682	2965.72	1638	1327.72	0.0466528		682	6091.94	1284.99	4806.95	-0.125571		682	4389.39	1378.7	3010.68	-0.537744		682	3337.19	400.309	2936.88	-0.219845		682	8.233	3.047	5.186	-0.648883		682	6.382
683	4662.3	830.427	3831.87	-0.33299		683	5593.03	1326.89	4266.14	-0.551041		683	4354.77	1593.51	2761.26	-0.720827		683	2977.1	1574.16	1402.94	0.105949		683	6101.25	1281.29	4819.95	-0.123206		683	4324.59	1348.21	2976.38	-0.54301		683	3402.38	393.384	3009	-0.200689		683	8.209	3.053	5.156	-0.650914		683	6.055
684	4582.24	829.025	3753.22	-0.346682		684	5787.12	1247.85	4539.27	-0.522297		684	4426.65	1565.5	2861.15	-0.710729		684	2927.56	1543.48	1384.07	0.0910764		684	6357.15	1315.55	5041.6	-0.082886		684	4325.66	1402.95	2922.72	-0.55125		684	3468.62	410.285	3058.34	-0.187583		684	8.597	3.226	5.371	-0.636357		684	6.076
685	4589.28	874.898	3714.38	-0.353442		685	5793.9	1258.62	4535.28	-0.522717		685	4369.97	1620.37	2749.6	-0.722007		685	2929.21	1651.14	1278.07	0.007511		685	6270.83	1376.33	4894.51	-0.109644		685	4302.49	1443.12	2859.37	-0.560976		685	3374.17	382.418	2991.76	-0.205269		685	8.407	2.994	5.413	-0.633514		685	6.253
686	4548.9	881.431	3667.47	-0.361608		686	5818.06	1317.03	4501.03	-0.526321		686	4302.51	1643.22	2659.29	-0.731137		686	2924.47	1627.23	1297.24	0.0226236		686	6210.27	1345.36	4864.91	-0.115029		686	4342.99	1413.29	2929.7	-0.550178		686	3372.02	393.915	2978.11	-0.208895		686	8.394	3.01	5.384	-0.635477		686	6.212
687	4498.38	842.762	3655.62	-0.363671		687	5793.38	1322.72	4470.67	-0.529517		687	4296.72	1602.76	2693.95	-0.727632		687	2917.57	1604.69	1312.88	0.0349544		687	5995.45	1343.34	4652.11	-0.153738		687	4313.94	1367.15	2946.79	-0.547555		687	3424.52	384.961	3039.56	-0.19257		687	8.481	3.073	5.408	-0.633852		687	6.118
688	4617.57	889.703	3727.87	-0.351094		688	5760.89	1259.21	4501.68	-0.526253		688	4405.74	1548.23	2857.51	-0.711097		688	2880.95	1577.68	1303.28	0.0273827		688	5888.84	1288.47	4600.37	-0.16315		688	4275.02	1373.34	2901.68	-0.55448		688	3379.94	389.657	2990.28	-0.205661		688	8.309	2.982	5.327	-0.639336		688	5.949
689	4500.91	834.444	3666.46	-0.361783		689	5798.88	1311.49	4487.39	-0.527757		689	4358.81	1634.84	2723.97	-0.724598		689	2905.26	1541.91	1363.35	0.0747403		689	5934.78	1315.1	4619.67	-0.159639		689	4291.48	1352.23	2939.25	-0.548712		689	3352.41	384.306	2968.11	-0.211551		689	8.331	2.888	5.443	-0.631483		689	6.116
690	4552.32	852.951	3699.37	-0.356054		690	5702.08	1300.99	4401.09	-0.536839		690	4331.95	1565.29	2766.66	-0.720281		690	2860.43	1621.2	1239.23	-0.0231077		690	5747.72	1316.52	4431.2	-0.193924		690	4353.46	1408.59	2944.87	-0.547849		690	3364.64	390.024	2974.62	-0.209822		690	8.323	3.028	5.295	-0.641503		690	6.01
691	4595.21	841.877	3753.34	-0.346661		691	5975.21	1332.78	4642.44	-0.51144		691	4352.78	1587.03	2765.75	-0.720374		691	2829.19	1625.99	1203.2	-0.051512		691	5689.41	1289.25	4400.16	-0.19957		691	4246.21	1403.15	2843.07	-0.56348		691	3369.3	402.558	2966.75	-0.211913		691	8.152	2.995	5.157	-0.650846		691	5.916
692	4624.43	832.47	3791.96	-0.339938		692	6528.16	1302.88	5225.28	-0.450103		692	4324.31	1583.18	2741.13	-0.722863		692	2826.04	1583.72	1242.32	-0.0206663		692	5730.35	1266.09	4464.26	-0.18791		692	4232.23	1337.08	2895.15	-0.555483		692	3356.68	389.134	2967.55	-0.211701		692	8.447	3.074	5.373	-0.636222		692	6.054
693	4622.14	865.251	3756.89	-0.346043		693	6481.32	1339.01	5142.31	-0.458835		693	4334.57	1627.73	2706.85	-0.726329		693	2824.99	1559.08	1265.91	-0.00207167		693	5748.78	1339.3	4409.48	-0.197875		693	4159.01	1389.69	2769.32	-0.574803		693	3396.97	394.374	3002.6	-0.202389		693	8.479	2.959	5.52	-0.626269		693	6.165
694	4634.99	848.478	3786.51	-0.340886		694	6773.31	1241.67	5531.64	-0.417862		694	4444.63	1558.98	2885.64	-0.708252		694	2810.88	1599.28	1211.61	-0.0448807		694	5811.98	1326.85	4485.13	-0.184114		694	4176.6	1421.33	2755.27	-0.576959		694	3384.44	389.769	2994.67	-0.204495		694	8.661	3.079	5.582	-0.622072		694	6.252
695	4588.36	894.184	3694.18	-0.356959		695	6315.96	1316.72	4999.23	-0.473892		695	4421.18	1618.81	2802.37	-0.716671		695	2766.67	1670.46	1096.21	-0.13585		695	5698.48	1292.22	4406.26	-0.198461		695	4168.64	1394.16	2774.48	-0.574011		695	3758.74	395.809	3362.93	-0.106671		695	8.505	2.869	5.636	-0.618416		695	6.246
696	4591.58	886.381	3705.2	-0.35504		696	6012.09	1349.96	4662.12	-0.509369		696	4373.81	1553.89	2819.92	-0.714897		696	2759.7	1527.36	1232.34	-0.0285336		696	6022.41	1277.48	4744.93	-0.136854		696	4172.24	1411.54	2760.7	-0.576126		696	3438.83	394.119	3044.71	-0.191202		696	8.368	3.076	5.292	-0.641706		696	5.96
697	4531.52	794.23	3737.29	-0.349454		697	5833.38	1346.62	4486.76	-0.527824		697	4380.8	1591.85	2788.96	-0.718028		697	2737.05	1596.58	1140.48	-0.100954		697	5870.93	1281.91	4589.03	-0.165214		697	4110.27	1346.33	2763.95	-0.575628		697	3412.57	393.427	3019.14	-0.197994		697	8.448	3.053	5.395	-0.634733		697	6.036
698	4530.08	865.993	3664.09	-0.362196		698	6135.24	1217.83	4917.41	-0.482503		698	4354.98	1570.76	2784.22	-0.718506		698	2705.14	1604.34	1100.8	-0.132234		698	6052.23	1328.06	4724.17	-0.140629		698	4201.61	1318.9	2882.7	-0.557394		698	3432.74	388.014	3044.73	-0.191198		698	8.508	3.073	5.435	-0.632024		698	6.12
699	4359.39	838.354	3521.04	-0.387097		699	5769.47	1295.81	4473.66	-0.529202		699	4339.58	1567.9	2771.67	-0.719775		699	2733.24	1581.34	1151.89	-0.091953		699	6214.19	1292.87	4921.32	-0.104766		699	4188.81	1341.8	2847.01	-0.562874		699	3440.35	395.072	3045.28	-0.191052		699	8.311	2.945	5.366	-0.636696		699	5.845
700	4544.77	840.718	3704.05	-0.35524		700	5766.81	1296.53	4470.28	-0.529558		700	4375.04	1590.58	2784.46	-0.718482		700	2700.29	1522.45	1177.85	-0.0714956		700	6089.03	1361.92	4727.11	-0.140094		700	4189.91	1458.01	2731.9	-0.580547		700	3496.6	400.824	3095.78	-0.177636		700	8.511	3.027	5.484	-0.628707		700	5.93
701	4589.75	841.848	3747.9	-0.347607		701	5783.67	1342.67	4441	-0.532639		701	4354.44	1605.14	2749.3	-0.722037		701	2727.91	1560.94	1166.97	-0.0800653		701	6069.18	1241.85	4827.34	-0.121863		701	4157.96	1383.89	2774.07	-0.574073		701	3540.56	408.161	3132.4	-0.16791		701	8.369	3.071	5.298	-0.6413		701	5.974
702	4377.2	846.908	3530.29	-0.385487		702	5685.11	1276.85	4408.27	-0.536084		702	4279.06	1576.36	2702.71	-0.726748		702	2698.22	1599.14	1099.07	-0.133595		702	6018.29	1302.91	4715.38	-0.142229		702	4136.92	1378.71	2758.21	-0.576508		702	3501.92	404.386	3097.53	-0.17717		702	8.307	3.074	5.233	-0.645701		702	5.81
703	4500.81	828.905	3671.91	-0.360835		703	5874.19	1327.09	4547.1	-0.521473		703	4326.59	1559.65	2766.94	-0.720253		703	2641.02	1606.49	1034.53	-0.184475		703	6088.94	1230.17	4858.77	-0.116145		703	4173.96	1355.21	2818.75	-0.567213		703	3491.07	391.875	3099.2	-0.176729		703	8.52	2.912	5.608	-0.620311		703	6.157
704	4524.1	828.828	3695.28	-0.356768		704	6178.63	1280.13	4898.5	-0.484493		704	4420.68	1624.27	2796.41	-0.717274		704	2667.99	1487.1	1180.88	-0.0690991		704	5897.83	1281.86	4615.97	-0.160312		704	4196.25	1339.99	2856.26	-0.561454		704	3451.89	388.197	3063.69	-0.18616		704	8.504	3.048	5.456	-0.630603		704	5.958
705	4580.27	873.66	3706.61	-0.354796		705	6228.44	1324.37	4904.07	-0.483906		705	4487.91	1590.09	2897.81	-0.707022		705	2624.57	1551.27	1073.3	-0.153909								705	4158.4	1369.62	2788.78	-0.571815		705	3448.56	401.517	3047.04	-0.190583		705	8.528	3.16	5.368	-0.636561		705	5.946
706	4611.87	841.149	3770.72	-0.343634		706	6136.06	1286.19	4849.88	-0.48961		706	4403.89	1663.7	2740.18	-0.722959		706	2626.09	1603.71	1022.38	-0.194047								706	4110.61	1340.24	2770.37	-0.574641		706	3460.19	399.598	3060.59	-0.186985		706	8.403	3.05	5.353	-0.637576		706	6.261
707	4552.25	857.904	3694.35	-0.356929		707	6132.39	1311.55	4820.84	-0.492666		707	4356.48	1621.82	2734.66	-0.723517		707	2601.08	1641.01	960.067	-0.243172								707	4101.01	1425.99	2675.01	-0.589282		707	3390.49	403.523	2986.97	-0.206541		707	8.567	2.932	5.635	-0.618483		707	6.097
708	4568.52	825.319	3743.2	-0.348425		708	6093.56	1270.62	4822.94	-0.492445		708	4444.89	1609.9	2834.99	-0.713373		708	2628.68	1574.13	1054.55	-0.168692								708	4116.78	1380.11	2736.67	-0.579815		708	3437.09	388.615	3048.48	-0.190202		708	8.516	2.908	5.608	-0.620311		708	5.913
709	4509.46	816.179	3693.28	-0.357115		709	6083.08	1319.43	4763.65	-0.498684		709	4433.06	1662.84	2770.22	-0.719922		709	2632.52	1563.51	1069.02	-0.157286								709	4080.53	1369.01	2711.52	-0.583677		709	3495.28	389.067	3106.22	-0.174864		709	8.756	3.099	5.657	-0.616994		709	5.858
710	4575.03	841.568	3733.47	-0.35012		710	6151.32	1293.43	4857.89	-0.488767		710	4441.76	1573.6	2868.16	-0.71002		710	2598.88	1592.46	1006.42	-0.206633								710	4112.85	1356.18	2756.66	-0.576746		710	3502.09	384.469	3117.62	-0.171835		710	8.543	2.997	5.546	-0.624509		710	6.018
711	4558.01	832.556	3725.46	-0.351514		711	6099.35	1300.48	4798.87	-0.494978		711	4396.13	1599.44	2796.69	-0.717246		711	2570.12	1486.71	1083.41	-0.145941								711	4068.11	1395.66	2672.44	-0.589677		711	3565.21	385.019	3180.19	-0.155212		711	8.72	3.043	5.677	-0.61564		711	6.082
712	4607.95	833.922	3774.03	-0.343058		712	5987.4	1328.69	4658.72	-0.509727		712	4277.35	1660.94	2616.41	-0.735473		712	2561.59	1441.07	1120.52	-0.116684								712	4073.28	1331	2742.28	-0.578954		712	3507.21	389.447	3117.76	-0.171796		712	8.746	2.947	5.799	-0.60738		712	6.014
713	4529.77	904.43	3625.34	-0.368941		713	6139.48	1309.98	4829.5	-0.491754		713	4404.46	1569.08	2835.38	-0.713334		713	2525.8	1529.54	996.264	-0.214637								713	4074.16	1322.04	2752.12	-0.577443		713	3542.19	388.917	3153.27	-0.162364		713	8.794	3.024	5.77	-0.609343		713	5.976
714	4695.78	821.887	3873.89	-0.325676		714	6196.84	1327.21	4869.63	-0.487531		714	4281.45	1659.24	2622.21	-0.734886		714	2552.14	1549.17	1002.97	-0.209349								714	4091.68	1330.24	2761.44	-0.576013		714	3564.71	396.753	3167.95	-0.158464		714	8.885	2.978	5.907	-0.600068		714	6.289
715	4603.32	852.63	3750.69	-0.347121		715	6137.81	1334.82	4802.99	-0.494544		715	4413.62	1620.66	2792.96	-0.717622		715	2524.81	1519.69	1005.12	-0.207658								715	4122.75	1412.69	2710.06	-0.583901		715	3608.3	379.245	3229.05	-0.142234		715	8.602	3.214	5.388	-0.635206		715	6.337
716	4605.99	840.018	3765.97	-0.344462		716	6145.25	1368.29	4776.97	-0.497283		716	4468.86	1563.43	2905.43	-0.706251		716	2524.47	1549.12	975.357	-0.231118								716	4107.33	1410.62	2696.71	-0.585952		716	3534.36	381.777	3152.58	-0.162548		716	8.472	3.134	5.338	-0.638592		716	6.286
717	4514.84	813.771	3701.07	-0.355759		717	6312.15	1297.08	5015.07	-0.472225		717	4377.59	1614.39	2763.2	-0.720632		717	2483.68	1567.26	916.42	-0.277579								717	4097.43	1398.7	2698.73	-0.58564		717	3534.38	398.632	3135.75	-0.167019		717	8.781	2.85	5.931	-0.598443		717	5.964
718	4625.9	862.132	3763.77	-0.344845		718	6443.7	1347.62	5096.09	-0.463699		718	4318.15	1616.59	2701.56	-0.726864		718	2513.04	1565.18	947.867	-0.252789								718	4097.98	1341.73	2756.25	-0.57681		718	3644.09	399.577	3244.51	-0.138128		718	8.701	3.025	5.676	-0.615708		718	6.057
719	4502.24	802.732	3699.51	-0.356031		719	6085.65	1341.07	4744.58	-0.500691		719	4368.47	1613.71	2754.76	-0.721484		719	2513.87	1464.43	1049.45	-0.172714								719	4042.22	1404.88	2637.34	-0.595067		719	3542.08	386.169	3155.91	-0.161664		719	8.677	3.074	5.603	-0.62065		719	5.916
720	4514.9	891.452	3623.45	-0.36927		720	6088.72	1336.32	4752.4	-0.499868		720	4425.85	1614.77	2811.08	-0.715791		720	2519.53	1532.2	987.322	-0.221686								720	4026.92	1375.98	2650.94	-0.592978		720	3552.69	412.369	3140.32	-0.165804		720	8.649	2.963	5.686	-0.61503		720	6.037
721	4565.62	791.8	3773.82	-0.343095		721	6051.82	1340.64	4711.19	-0.504205		721	5100.61	1677.46	3423.15	-0.653909		721	2531.13	1531.07	1000.06	-0.211643								721	3987.92	1395.38	2592.53	-0.601946		721	3551.53	389.162	3162.37	-0.159948		721	8.75	3.074	5.676	-0.615708		721	5.96
722	4622.99	835.815	3787.18	-0.34077		722	5984.1	1288.03	4696.07	-0.505795		722	4694.65	1538.27	3156.38	-0.68088		722	2520.59	1504.16	1016.43	-0.198738								722	4048.25	1373.91	2674.35	-0.589385		722	3544.48	389.563	3154.91	-0.161928		722	8.848	2.923	5.925	-0.598849		722	5.821
723	4650.78	855.777	3795.01	-0.339407		723	6077.62	1339.08	4738.54	-0.501326		723	4587.13	1603.58	2983.55	-0.698353		723	2483.91	1467.14	1016.77	-0.198474								723	3948.01	1412.33	2535.68	-0.610675		723	3522.03	411.854	3110.18	-0.173812		723	8.807	2.918	5.889	-0.601286		723	6.197
724	4614.67	801.633	3813.04	-0.336269		724	6351.73	1382.8	4968.92	-0.477081		724	4714.21	1603.96	3110.25	-0.685544		724	2518.76	1506.52	1012.24	-0.202045								724	3928.03	1424.78	2503.24	-0.615656		724	3610.24	406.571	3203.67	-0.148975		724	8.756	3.126	5.63	-0.618822		724	5.801
725	4562.49	789.151	3773.34	-0.343179		725	6143.02	1302.04	4840.98	-0.490546		725	4670.48	1596.43	3074.05	-0.689204		725	2489.78	1592.32	897.454	-0.29253								725	3966.99	1359.97	2607.01	-0.599723		725	3628.97	409.002	3219.97	-0.144647		725	8.825	3.002	5.823	-0.605755		725	6.048
726	4649.15	826.769	3822.38	-0.334643		726	5998.59	1313.2	4685.38	-0.506921		726	4659.97	1612.76	3047.21	-0.691917		726	2490.85	1564.69	926.161	-0.2699								726	4049.01	1394.98	2654.03	-0.592505		726	3600.19	387.049	3213.14	-0.146462		726	8.874	3.007	5.867	-0.602776		726	6.312
727	4661.9	806.311	3855.59	-0.328862		727	5921.06	1316.07	4604.99	-0.515381		727	4604.22	1625.81	2978.41	-0.698874		727	2475.02	1516.65	958.366	-0.244513								727	3960.84	1400.69	2560.15	-0.606918		727	3623.21	409.042	3214.17	-0.146188		727	8.746	2.89	5.856	-0.603521		727	6.252
728	4785.77	844.817	3940.96	-0.314002		728	6069.32	1237.97	4831.35	-0.491559		728	5118.31	1595.43	3522.88	-0.643826		728	2479.56	1525.89	953.672	-0.248213								728	4015.03	1393.6	2621.43	-0.597509		728	3608.92	413.152	3195.76	-0.151076		728	8.775	3.109	5.666	-0.616385		728	6.18
729	4854.9	888.04	3966.86	-0.309493		729	5906.21	1342.77	4563.44	-0.519753		729	4930.74	1641.53	3289.21	-0.66745		729	2498.23	1579.37	918.861	-0.275655								729	4115.55	1361.59	2753.96	-0.577161		729	3569.36	394.536	3174.82	-0.15664		729	8.715	3.109	5.606	-0.620447		729	6.3
730	4832.38	822.492	4009.89	-0.302003		730	5858.33	1294.64	4563.68	-0.519728		730	4828.33	1589.67	3238.66	-0.672561		730	2496.57	1658.92	837.652	-0.339672								730	3837.89	1248.21	2589.68	-0.602385		730	3623.36	408.096	3215.27	-0.145895		730	8.809	3.011	5.798	-0.607448		730	6.307
731	5022.39	836.561	4185.83	-0.271378		731	5970.66	1273.79	4696.87	-0.505712		731	4836.07	1630.81	3205.25	-0.675939		731	2478.86	1583.21	895.654	-0.293949								731	3560.22	1332.15	2228.08	-0.657904		731	3627.59	390.354	3237.24	-0.14006		731	8.874	2.965	5.909	-0.599932		731	6.249
732	4844.62	795.326	4049.29	-0.295145		732	5981.57	1355.92	4625.65	-0.513207		732	4897.53	1572.95	3324.58	-0.663874		732	2458.27	1501.38	956.896	-0.245671								732	3504.07	1339.12	2164.95	-0.667597		732	3720.1	408.051	3312.05	-0.120186		732	9.03	2.944	6.086	-0.587949		732	6.552
733	4872.52	844.93	4027.59	-0.298923		733	5897.21	1265.06	4632.16	-0.512522		733	4851.86	1688.18	3163.67	-0.680143		733	2437.68	1479.32	958.358	-0.244519								733	3406.45	1377.5	2028.95	-0.688478		733	3688.63	397.381	3291.25	-0.125712		733	9.122	2.902	6.22	-0.578876		733	6.297
734	5021.18	808.672	4212.51	-0.266733		734	5900.89	1272.81	4628.09	-0.512951		734	4951.5	1618.12	3333.38	-0.662985		734	2462.97	1481.13	981.846	-0.226003								734	3387.37	1277.14	2110.22	-0.675999		734	3793.61	396.686	3396.92	-0.0976406		734	9.012	2.989	6.023	-0.592214		734	6.451
735	5120.06	860.268	4259.8	-0.258502		735	5975.99	1280.42	4695.56	-0.505849		735	4957.55	1556.23	3401.32	-0.656116		735	2464.86	1623.81	841.058	-0.336987								735	3471.54	1310.24	2161.3	-0.668158		735	3775.82	422.927	3352.9	-0.109336		735	9.11	2.946	6.164	-0.582668		735	6.057
736	5308.23	819.474	4488.76	-0.218647		736	5987.92	1346.31	4641.61	-0.511528		736	4860.08	1594.45	3265.64	-0.669834		736	2449.3	1599.7	849.597	-0.330256								736	3213.03	1287.22	1925.81	-0.704314		736	3773.36	412.021	3361.34	-0.107092		736	9.107	3.051	6.056	-0.58998		736	6.412
737	5319.52	806.095	4513.42	-0.214354		737	5926.84	1278.84	4648	-0.510855		737	4877.44	1621.86	3255.58	-0.67085		737	2465.36	1593.07	872.293	-0.312365								737	3210.84	1380.5	1830.34	-0.718972		737	3720.21	407.817	3312.39	-0.120095		737	9.143	3.09	6.053	-0.590183		737	6.263
738	5351.41	826.297	4525.11	-0.212319		738	5952.87	1275.39	4677.48	-0.507753		738	4923.89	1614.99	3308.9	-0.66546		738	2456.01	1580.24	875.764	-0.309628								738	3122.91	1183.19	1939.72	-0.702178		738	3740.94	405.567	3335.37	-0.11399		738	9.286	3.107	6.179	-0.581652		738	6.885
739	5234.05	818.025	4416.03	-0.231307		739	5973.11	1270.22	4702.89	-0.505079		739	5037.33	1593.28	3444.05	-0.651795		739	2416.79	1535.79	881	-0.305501								739	2956.09	1245.8	1710.29	-0.737404		739	3825.37	414.479	3410.89	-0.0939291		739	9.536	2.954	6.582	-0.554367		739	6.637
740	5160.75	841.863	4318.88	-0.248217		740	5977.98	1312.82	4665.16	-0.509049		740	5097.02	1612.95	3484.07	-0.647749		740	2444.42	1553.48	890.933	-0.297671								740	3069.55	1182.23	1887.33	-0.710222		740	3858.31	398.201	3460.11	-0.0808569		740	9.4	2.994	6.406	-0.566283		740	6.621
741	5174.2	805.215	4368.98	-0.239496		741	5874.91	1317.98	4556.94	-0.520438		741	5285.77	1629.82	3655.95	-0.630372		741	2462.11	1529.31	932.796	-0.26467								741	3414.23	1344.93	2069.31	-0.682282		741	3844.55	386.622	3457.93	-0.0814349		741	9.399	2.929	6.47	-0.56195		741	7.09
742	5182.29	823.834	4358.46	-0.241328		742	5867.37	1301.66	4565.71	-0.519515		742	5377.25	1631.34	3745.91	-0.621276		742	2465.27	1594.92	870.344	-0.313901								742	2183.68	1261.52	922.165	-0.858412		742	3858.59	421.469	3437.12	-0.0869637		742	9.455	3.127	6.328	-0.571564		742	6.963
743	5061.87	823.489	4238.38	-0.26223		743	5895.62	1252.7	4642.93	-0.511389		743	5329.29	1589.76	3739.53	-0.621921		743	2465.31	1465.29	1000.02	-0.211678								743	1282.99	1177.69	105.302	-0.983832		743	3976.73	403.937	3572.79	-0.0509235		743	9.745	3.011	6.734	-0.544076		743	7.302
744	4992.38	837.265	4155.11	-0.276724		744	5842.56	1323.29	4519.27	-0.524402		744	5282.39	1621.52	3660.87	-0.629874		744	2447.02	1559.04	887.978	-0.3								744	1426.32	1269.39	156.928	-0.975905		744	4055.05	417.206	3637.84	-0.0336433		744	9.76	2.795	6.965	-0.528436		744	7.177
745	5109.18	813.249	4295.93	-0.252213		745	5877.11	1293.14	4583.98	-0.517592		745	5461.25	1579.63	3881.62	-0.607556		745	2445.97	1604.35	841.626	-0.33654								745	3469.86	1335.17	2134.69	-0.672243		745	3970.19	387.478	3582.71	-0.0482881		745	9.856	3.023	6.833	-0.537373		745	7.15
746	5146.33	795.68	4350.65	-0.242688		746	5841.35	1377.68	4463.67	-0.530253		746	5915.43	1621.03	4294.4	-0.565823		746	2425.51	1592.46	833.043	-0.343306								746	3537.39	1357.03	2180.36	-0.66523		746	4007.51	404.921	3602.58	-0.0430087		746	10.286	2.915	7.371	-0.500948		746	7.122
747	5177.4	774.697	4402.71	-0.233626		747	5864.15	1257.13	4607.03	-0.515167		747	5676.31	1596.11	4080.2	-0.587478		747	2439.73	1636.84	802.894	-0.367072								747	3474.96	1313.27	2161.7	-0.668096		747	3940.82	390.919	3549.9	-0.0570043		747	10.62	3.12	7.5	-0.492214		747	7.061
748	5053.83	790.672	4263.16	-0.257917		748	5924.15	1344.08	4580.07	-0.518004		748	5587.06	1649.31	3937.75	-0.601881		748	2418.09	1540.86	877.227	-0.308475								748	1192.32	1246.4	-54.079	-1.0083		748	4015.44	426.78	3588.66	-0.0467086		748	10.836	3.015	7.821	-0.470481		748	7.112
749	5017.11	798.14	4218.97	-0.265609		749	5904.57	1296.18	4608.39	-0.515024		749	5548.47	1583.67	3964.8	-0.599146		749	2447.26	1503.78	943.475	-0.256251								749	941.592	924.253	17.339	-0.997338		749	3999.49	414.77	3584.72	-0.0477539		749	10.97	2.965	8.005	-0.458023		749	7.045
750	4891.8	814.429	4077.37	-0.290257		750	5760.34	1254.44	4505.9	-0.525809		750	5609	1561.73	4047.27	-0.590808		750	2424.57	1462.13	962.442	-0.241299								750	991.416	991.666	-0.25	-1.00004		750	3897.5	410.243	3487.26	-0.0736434		750	11.385	2.897	8.488	-0.425322		750	7.47
751	4894.07	829.3	4064.77	-0.292449		751	5885.43	1334.34	4551.09	-0.521053		751	5745.57	1672.66	4072.91	-0.588215		751	2453.32	1563.74	889.578	-0.298739								751	942.671	937.096	5.575	-0.999144		751	3967.11	413.711	3553.4	-0.0560748		751	11.964	2.9	9.064	-0.386324		751	7.569
752	5000.74	838.599	4162.14	-0.275501		752	5702.48	1248.02	4454.47	-0.531221		752	5736.94	1638.16	4098.78	-0.5856		752	2444	1561.5	882.502	-0.304317								752	939.495	942.881	-3.386	-1.00052		752	4101.13	399	3702.13	-0.0165645		752	12.469	2.993	9.476	-0.358429		752	7.451
753	5033.48	824.817	4208.66	-0.267403		753	5726.06	1278.02	4448.04	-0.531898		753	5726.61	1598.65	4127.96	-0.58265		753	2420.15	1590.9	829.255	-0.346292								753	1018.3	927.22	91.085	-0.986015		753	4172.48	415.326	3757.15	-0.001949		753	12.902	2.995	9.907	-0.329248		753	7.503
754	4920.8	808.135	4112.67	-0.284112		754	5659.74	1279.97	4379.77	-0.539082		754	5777.03	1592.75	4184.28	-0.576956		754	2420.43	1561.47	858.956	-0.322878								754	984.5	947.329	37.171	-0.994293		754	4061.84	410.215	3651.62	-0.0299825		754	13.159	3.021	10.138	-0.313609		754	7.42
755	4998.86	849.568	4149.3	-0.277737		755	5727.57	1242.7	4484.87	-0.528022		755	5887.12	1599.01	4288.11	-0.566458		755	2418.57	1511.28	907.296	-0.284771								755	1132.49	974.87	157.619	-0.975799		755	4003.42	421.163	3582.26	-0.0484076		755	13.943	2.863	11.08	-0.249831		755	7.336
756	4984.08	796.445	4187.64	-0.271063		756	5752.07	1337.43	4414.64	-0.535413		756	5816.56	1580.55	4236.01	-0.571726		756	2433.09	1596.53	836.554	-0.340538								756	2508.27	1385.21	1123.06	-0.827567		756	4128.26	407.337	3720.93	-0.0115721		756	13.805	2.893	10.912	-0.261205		756	7.357
757	5116.87	830.119	4286.75	-0.25381		757	5912.4	1297.76	4614.64	-0.514366		757	5824.37	1620.86	4203.51	-0.575011		757	2428.79	1651.53	777.261	-0.387279								757	3038.74	1352.02	1686.72	-0.741023		757	4177.64	419.498	3758.14	-0.00168761		757	13.963	3.049	10.914	-0.26107		757	7.034
758	5126.52	797.922	4328.59	-0.246527		758	5995.11	1301.18	4693.94	-0.50602		758	6254.96	1672.23	4582.72	-0.536672		758	2426.78	1516.94	909.837	-0.282768								758	3251.09	1312.25	1938.85	-0.702312		758	4239.11	386.326	3852.78	0.0234544		758	14.334	3.171	11.163	-0.244211		758	6.987
759	4964.42	811.237	4153.19	-0.277059		759	5989.64	1319.31	4670.33	-0.508505		759	6083.69	1723.21	4360.48	-0.559141		759	2429.05	1572.66	856.385	-0.324905								759	3298.15	1317.97	1980.18	-0.695965		759	4389.32	403.217	3986.1	0.0588691		759	14.984	3.076	11.908	-0.193771		759	6.807
760	4910.11	757.173	4152.94	-0.277103		760	5895.08	1305.69	4589.39	-0.517023		760	5997.79	1623.07	4374.71	-0.557702		760	2430.38	1485.59	944.792	-0.255213								760	3319.96	1323.89	1996.07	-0.693526		760	4388.29	401.867	3986.42	0.0589541		760	14.356	3.055	11.301	-0.234868		760	6.836
761	4836.25	794.153	4042.1	-0.296396		761	5869.62	1333.34	4536.28	-0.522611		761	6055.63	1575.44	4480.19	-0.547038		761	2425.4	1556.85	868.55	-0.315315								761	3228.36	1368.27	1860.09	-0.714404		761	4535.54	405.423	4130.11	0.0971247		761	14.126	2.939	11.187	-0.242586		761	7.147
762	4852.84	789.095	4063.74	-0.292629		762	5770.7	1281.03	4489.67	-0.527517		762	5817.47	1602.38	4215.1	-0.57384		762	2438.32	1535.62	902.7	-0.288395								762	3199.15	1314.39	1884.75	-0.710618		762	4623.41	409.149	4214.26	0.119476		762	14.447	3.017	11.43	-0.226134		762	7.137
763	4756.08	822.443	3933.64	-0.315276		763	5799.73	1326.01	4473.72	-0.529196		763	5751.6	1661.4	4090.2	-0.586467		763	2401.24	1569	832.239	-0.343939								763	3233.54	1335.78	1897.75	-0.708621		763	4644.59	416.589	4228	0.123127		763	14.535	3.14	11.395	-0.228504		763	6.919
764	4763.2	786.024	3977.18	-0.307697		764	5732.42	1322.12	4410.3	-0.53587		764	5722.46	1606.46	4116	-0.583859		764	2417.96	1520.83	897.126	-0.292789								764	3259.61	1256.59	2003.02	-0.692459		764	4741.64	408.323	4333.32	0.151104		764	14.467	2.894	11.573	-0.216452		764	6.888
765	4923.63	814.855	4108.77	-0.284791		765	5761.77	1317.3	4444.48	-0.532273		765	5810.13	1581.18	4228.95	-0.57244		765	2440.76	1581.46	859.305	-0.322603								765	3252.28	1343.05	1909.22	-0.706861		765	4782.28	398.64	4383.64	0.16447		765	14.76	2.894	11.866	-0.196615		765	6.847
766	4803.01	816.154	3986.85	-0.306013		766	5787.21	1387.17	4400.04	-0.53695		766	5775.52	1626.03	4149.49	-0.580473		766	2444.3	1577.58	866.714	-0.316763								766	3272.66	1332.04	1940.62	-0.70204		766	4936.41	400.802	4535.61	0.204839		766	14.636	3.065	11.571	-0.216588		766	7.454
767	4844.87	785.649	4059.22	-0.293415		767	5765.24	1380.55	4384.69	-0.538564		767	5859.88	1639.81	4220.07	-0.573337		767	2404.61	1497.76	906.842	-0.285129								767	3269.69	1330.02	1939.67	-0.702186		767	5297.79	409.908	4887.88	0.298418		767	14.143	3.067	11.076	-0.250102		767	7.155
768	4813.84	776.859	4036.98	-0.297288		768	5712.71	1311.85	4400.87	-0.536862		768	5853.86	1609.04	4244.83	-0.570834		768	2456.58	1601.14	855.439	-0.325651								768	3234.54	1268.57	1965.97	-0.698148		768	5508.37	409.316	5099.06	0.354515		768	13.898	3.234	10.664	-0.277996		768	7.413
769	4849.78	803.658	4046.12	-0.295696		769	5771.4	1374.05	4397.35	-0.537232		769	5845.8	1586.56	4259.24	-0.569377		769	2444.81	1600.09	844.726	-0.334096								769	3258.08	1373.44	1884.64	-0.710635		769	5641.8	397.15	5244.65	0.39319		769	14.301	3.089	11.212	-0.240894		769	7.159
770	4892.79	789.442	4103.35	-0.285735		770	5889.91	1326.06	4563.85	-0.519711		770	6063.82	1594.26	4469.56	-0.548113		770	2414.98	1547.92	867.056	-0.316493								770	3219.82	1329.55	1890.27	-0.70977		770	5766.77	412.065	5354.71	0.422425		770	13.65	3.019	10.631	-0.28023		770	7.051
771	4804.6	832.499	3972.1	-0.308582		771	5784.85	1313.86	4470.99	-0.529483		771	5928.37	1668.79	4259.58	-0.569342		771	2459.63	1645.77	813.863	-0.358425								771	3214.96	1320.72	1894.23	-0.709162		771	6073.88	386.794	5687.09	0.510719		771	13.623	3.07	10.553	-0.285511		771	7.088
772	4848.99	825.713	4023.28	-0.299673		772	5804.13	1305.96	4498.17	-0.526622		772	5862.85	1603.22	4259.63	-0.569338		772	2408.24	1551.96	856.279	-0.324989								772	3224.7	1348.63	1876.07	-0.711951		772	6623.57	410.323	6213.25	0.65049		772	13.83	3.014	10.816	-0.267705		772	7.214
773	4759.25	804.468	3954.78	-0.311596		773	5872.48	1348.28	4524.2	-0.523884		773	5832.91	1546.84	4286.07	-0.566665		773	2408.22	1514.42	893.797	-0.295413								773	3150	1341.6	1808.4	-0.722341		773	6770.42	399.178	6371.24	0.692457		773	13.869	3.182	10.687	-0.276439		773	7.398
774	4732.25	857.061	3875.19	-0.32545		774	5824.49	1420.95	4403.54	-0.536581		774	5920.2	1588.6	4331.6	-0.562061		774	2432.5	1563.26	869.247	-0.314766								774	3197.08	1366.15	1830.93	-0.718881		774	7114.2	396.424	6717.78	0.784512		774	13.515	2.959	10.556	-0.285308		774	6.881
775	4736.74	846.964	3889.78	-0.32291		775	5808.61	1340.18	4468.43	-0.529753		775	5870.74	1679.91	4190.83	-0.576293		775	2434.89	1575.54	859.343	-0.322573								775	3198.51	1372.46	1826.04	-0.719632		775	7591.34	397.949	7193.39	0.910854		775	13.445	2.838	10.607	-0.281855		775	7.08
776	4700.76	818.21	3882.55	-0.32417		776	5718.63	1293.81	4424.83	-0.534341		776	5751.38	1633.11	4118.27	-0.58363		776	2409.62	1556.71	852.908	-0.327646								776	3197.02	1231.84	1965.18	-0.698269		776	7752.56	395.238	7357.32	0.9544		776	13.302	3.268	10.034	-0.32065		776	6.908
777	4798.79	776.733	4022.05	-0.299885		777	5696.46	1381.03	4315.43	-0.545854		777	5919.03	1853.57	4065.47	-0.588968		777	2420.21	1453.43	966.778	-0.237881								777	3199.06	1372.57	1826.5	-0.719562		777	7925.48	401.068	7524.41	0.998787		777	13.246	3.113	10.133	-0.313947		777	6.84
778	4557.62	788.71	3768.91	-0.34395		778	5684.88	1358.36	4326.51	-0.544687		778	6673.93	2585.78	4088.15	-0.586675		778	2407.36	1553.44	853.911	-0.326855								778	3202.63	1261.43	1941.19	-0.701952		778	8015.3	398.159	7617.14	1.02342		778	12.929	2.881	10.048	-0.319702		778	6.732
779	4521.72	821.647	3700.07	-0.355932		779	5621.48	1338.78	4282.7	-0.549298		779	6637.52	2618.81	4018.72	-0.593694		779	2410.32	1492.49	917.836	-0.276463								779	3203.76	1335.43	1868.34	-0.713138		779	8032.9	415.629	7617.28	1.02345		779	12.867	2.978	9.889	-0.330467		779	6.798
780	4610.26	764.9	3845.36	-0.330643		780	5711.69	1296.46	4415.23	-0.535351		780	6505.61	2611.55	3894.06	-0.606298		780	2418.55	1608.41	810.14	-0.36136								780	3149.24	1326.83	1822.41	-0.720189		780	8171.96	394.841	7777.12	1.06592		780	12.389	3.152	9.237	-0.374611		780	6.735
781	4566.65	846.836	3719.82	-0.352496		781	5617.35	1358.93	4258.42	-0.551853		781	6470.34	2647.93	3822.41	-0.613542		781	2430.83	1560.38	870.458	-0.313811								781	3192.19	1369.85	1822.34	-0.720201		781	8352.69	372.997	7979.69	1.11973		781	12.579	3.175	9.404	-0.363304		781	6.771
782	4519.15	811.438	3707.71	-0.354604		782	5703.77	1274.74	4429.04	-0.533898		782	6437.8	2536.55	3901.25	-0.605571		782	2423.81	1632.13	791.683	-0.37591								782	3229.46	1304.98	1924.48	-0.704518		782	8490.07	410.837	8079.23	1.14617		782	12.612	3.15	9.462	-0.359377		782	6.605
783	4655.97	781.916	3874.05	-0.325649		783	5639.09	1261.33	4377.76	-0.539294		783	6408.02	2523.97	3884.05	-0.60731		783	2382.17	1468.33	913.841	-0.279612								783	3202.97	1267.83	1935.14	-0.702881		783	8581.28	400.822	8180.46	1.17306		783	12.696	2.91	9.786	-0.337441		783	6.507
784	4559.69	778.459	3781.24	-0.341805		784	5568.1	1380.87	4187.23	-0.559345		784	6435.38	2521.44	3913.93	-0.604289		784	2445.59	1615.72	829.877	-0.345801								784	3110.1	1335.84	1774.25	-0.727584		784	8700.94	391.106	8309.83	1.20743		784	12.367	2.91	9.457	-0.359716		784	6.289
785	4470.14	768.643	3701.5	-0.355684		785	5512.67	1343.43	4169.24	-0.561239		785	6315.22	2669.28	3645.94	-0.631384		785	2387.72	1514.2	873.518	-0.311399								785	3163.76	1401.79	1761.97	-0.72947		785	8489.08	395.52	8093.56	1.14998		785	12.415	2.907	9.508	-0.356263		785	6.426
786	4410.84	799.66	3611.18	-0.371406		786	5431.48	1332.46	4099.02	-0.568628		786	6388.22	2525.01	3863.21	-0.609417		786	2415.25	1561.97	853.277	-0.327355								786	3119.9	1330.13	1789.78	-0.7252		786	8714.83	398.899	8315.93	1.20905		786	12.448	3.151	9.297	-0.370548		786	6.29
787	4367.4	831.298	3536.1	-0.384475		787	5433.27	1305.88	4127.4	-0.565642		787	6407.26	2536.07	3871.19	-0.60861		787	2401.47	1533.56	867.91	-0.31582								787	3234.39	1287.09	1947.31	-0.701013		787	8872.23	396.155	8476.08	1.25159		787	12.37	3.028	9.342	-0.367502		787	6.396
788	4326.73	789.119	3537.61	-0.384212		788	5322.49	1303.37	4019.12	-0.577036		788	6293.32	2542.61	3750.7	-0.620792		788	2436.53	1511.08	925.449	-0.270461								788	3431.8	1355.46	2076.34	-0.681202		788	8914.31	398.657	8515.66	1.2621		788	12.207	2.929	9.278	-0.371835		788	6.413
789	4335.64	854.35	3481.29	-0.394015		789	5283.46	1245.52	4037.94	-0.575056		789	6206.13	2567.97	3638.16	-0.63217		789	2442.98	1556.46	886.522	-0.301148								789	3448.84	1337.76	2111.09	-0.675867		789	8417.7	402.836	8014.87	1.12907		789	11.697	3.015	8.682	-0.412187		789	6.36
790	4241.9	762.704	3479.2	-0.394381		790	5379.23	1275.47	4103.76	-0.568129		790	6108.32	2581.7	3526.62	-0.643447		790	2392.54	1552.57	839.967	-0.337847								790	3523.49	1343.93	2179.56	-0.665354		790	8129.11	408.886	7720.23	1.0508		790	11.567	3.024	8.543	-0.421598		790	6.2
791	4180.69	819.557	3361.13	-0.414932		791	5199.89	1290.2	3909.69	-0.588552		791	6150.81	2591.06	3559.75	-0.640098		791	2420.9	1537	883.898	-0.303216								791	3548.63	1330.26	2218.38	-0.659394		791	7785.83	386.261	7399.57	0.965622		791	11.373	3.122	8.251	-0.441368		791	6.389
792	4359.74	815.342	3544.4	-0.38303		792	5514.56	1319.57	4194.99	-0.558529		792	6158.21	2613.22	3544.99	-0.64159		792	2428.89	1577.56	851.33	-0.32889								792	3531.67	1316.08	2215.6	-0.65982		792	7537.2	395.502	7141.7	0.897123		792	11.309	3.037	8.272	-0.439946		792	6.248
793	4327.14	821.563	3505.58	-0.389788		793	5238.28	1337.19	3901.1	-0.589457		793	5913.36	2467.75	3445.61	-0.651637		793	2412.56	1509.81	902.748	-0.288357								793	3721.04	1330.57	2390.47	-0.63297		793	7360.88	399.781	6961.1	0.849148		793	11.249	3.058	8.191	-0.44543		793	6.224
794	4285.52	805.889	3479.63	-0.394305		794	5113.6	1286.06	3827.54	-0.597199		794	6023.85	2532.21	3491.65	-0.646983		794	2400.37	1521.52	878.854	-0.307193								794	3825.96	1340.57	2485.39	-0.618397		794	7110.71	395.653	6715.06	0.78379		794	11.149	3.168	7.981	-0.459648		794	6.163
795	4267.34	805.42	3461.92	-0.397387		795	5245.58	1292.05	3953.53	-0.583939		795	6040.89	2534.2	3506.69	-0.645462		795	2443.23	1573	870.225	-0.313995								795	3765.66	1329.06	2436.6	-0.625888		795	6991	404.671	6586.33	0.749594		795	11.451	3.147	8.304	-0.437779		795	6.475
796	4202.71	776.72	3425.99	-0.403642		796	5149.4	1317.28	3832.13	-0.596715		796	5949.39	2574.13	3375.26	-0.65875		796	2417.43	1579.8	837.627	-0.339692								796	3943.53	1384.28	2559.25	-0.607057		796	6872.24	400.531	6471.71	0.719146		796	11.378	2.899	8.479	-0.425931		796	6.066
797	4269.76	799.357	3470.4	-0.395911		797	5272.41	1364.04	3908.38	-0.588691		797	6033.98	2588.53	3445.46	-0.651653		797	2412.03	1617.55	794.487	-0.3737								797	4215.54	1330.33	2885.21	-0.557009		797	6586.43	398.156	6188.27	0.643855		797	10.891	3.197	7.694	-0.479079		797	5.869
798	4283.06	784.604	3498.46	-0.391027		798	5236.23	1348.59	3887.63	-0.590874		798	5812.72	2570.56	3242.16	-0.672207		798	2424.4	1577.79	846.609	-0.332612								798	4331.44	1342.7	2988.74	-0.541113		798	6795.26	395.2	6400.06	0.700113		798	10.767	2.984	7.783	-0.473053		798	5.855
799	4333.41	813.448	3519.96	-0.387284		799	5209.6	1295.11	3914.5	-0.588047		799	5952.15	2576.04	3376.11	-0.658664		799	2413.55	1466.51	947.04	-0.253441								799	4361.28	1327.18	3034.09	-0.534149		799	6742.53	408.213	6334.32	0.682651		799	10.74	3.023	7.717	-0.477522		799	6.042
800	4352.33	810.997	3541.34	-0.383564		800	5260.6	1285.96	3974.64	-0.581718		800	5918.88	2548.9	3369.98	-0.659284		800	2434.69	1546.98	887.718	-0.300205								800	4546.01	1318.18	3227.83	-0.504404		800	6702.8	391.883	6310.92	0.676433		800	10.548	2.973	7.575	-0.487136		800	5.891
801	4387.9	798.153	3589.74	-0.375138		801	5223.17	1374.39	3848.77	-0.594964		801	5757.5	2494.55	3262.94	-0.670106		801	2428.88	1471.52	957.355	-0.24531								801	4829.47	1432.62	3396.85	-0.478452		801	6603.98	386.517	6217.46	0.651608		801	10.646	3.019	7.627	-0.483615		801	6.022
802	4424.29	785.438	3638.85	-0.36659		802	5174.95	1334.37	3840.58	-0.595826		802	5625.77	2554.98	3070.79	-0.689534		802	2409.89	1537.05	872.839	-0.311934								802	5022.76	1312.59	3710.16	-0.430347		802	6478.06	381.515	6096.54	0.619487		802	10.702	3.054	7.648	-0.482194		802	6.057
803	4402	784.391	3617.61	-0.370288		803	5073.13	1355.65	3717.48	-0.608781		803	5584.82	2474.28	3110.54	-0.685514		803	2404.46	1490.52	913.94	-0.279534								803	5321.03	1351.85	3969.19	-0.390576		803	6404.57	388.863	6015.71	0.598014		803	10.604	3.021	7.583	-0.486594		803	6.046
804	4393.7	816.76	3576.94	-0.377366		804	5183.02	1403.69	3779.33	-0.602271		804	5785.34	2520.31	3265.03	-0.669895		804	2436.11	1613.86	822.25	-0.351814								804	5508.48	1307.82	4200.66	-0.355037		804	6269.47	389.816	5879.65	0.561873		804	10.691	3.031	7.66	-0.481381		804	6.081
805	4403.03	795.813	3607.22	-0.372095		805	5036.98	1307.02	3729.95	-0.607468		805	5768.64	2528.22	3240.42	-0.672383		805	2410.44	1516.79	893.649	-0.29553								805	5646.99	1366.2	4280.79	-0.342733		805	6230.6	384.172	5846.42	0.553045		805	10.433	3.229	7.204	-0.512255		805	5.981
806	4208.31	811.525	3396.78	-0.408726		806	5084.21	1290.02	3794.2	-0.600707		806	5680.6	2548.27	3132.33	-0.683311		806	2429.51	1539.15	890.357	-0.298125								806	5810.5	1372.59	4437.92	-0.318609		806	6189.45	398.522	5790.93	0.538303		806	10.41	2.874	7.536	-0.489777		806	5.851
807	4267.4	847.919	3419.48	-0.404776		807	5113.75	1365.36	3748.4	-0.605527		807	5537.22	2573.84	2963.38	-0.700393		807	2402.3	1488.55	913.747	-0.279686								807	5777.58	1357.46	4420.12	-0.321341		807	6013.82	390.217	5623.6	0.493854		807	10.235	3.087	7.148	-0.516046		807	5.979
808	4334.45	779.073	3555.38	-0.381119		808	5058.11	1322.69	3735.42	-0.606893		808	5705.74	2593.08	3112.67	-0.685299		808	2419.8	1554.07	865.724	-0.317543								808	5688.23	1344.98	4343.25	-0.333144		808	5846.15	387.678	5458.47	0.44999		808	10.413	2.918	7.495	-0.492552		808	5.861
809	4265.11	806.562	3458.55	-0.397974		809	4973.84	1267.44	3706.4	-0.609946		809	5486.94	2430.58	3056.36	-0.690992		809	2428.64	1491.02	937.621	-0.260866								809	5807.28	1377.97	4429.31	-0.319929		809	5806.83	386.137	5420.69	0.439953		809	9.932	2.898	7.034	-0.523764		809	6.076
810	4328.25	820.782	3507.46	-0.38946		810	5071.89	1273.45	3798.44	-0.600261		810	5538.9	2584.07	2954.84	-0.701256		810	2437.44	1694.7	742.741	-0.414491								810	5871.53	1307.98	4563.55	-0.299319		810	5613.89	384.822	5229.07	0.389051		810	9.856	2.942	6.914	-0.531889		810	5.862
811	4344.72	798.028	3546.69	-0.382631		811	5040.11	1381.57	3658.54	-0.614983		811	5581.46	2534.78	3046.67	-0.691971		811	2461.53	1558.19	903.344	-0.287887								811	5950.26	1384.94	4565.32	-0.299047		811	5676.13	372.629	5303.5	0.408824		811	9.983	2.901	7.082	-0.520515		811	5.575
812	4600.19	808.451	3791.73	-0.339977		812	5012.85	1296.98	3715.87	-0.60895		812	5556.06	2570.2	2985.86	-0.69812		812	2475.24	1453.31	1021.93	-0.194405								812	5756.23	1369.77	4386.46	-0.326509		812	5615.32	382.919	5232.4	0.389935		812	9.753	2.758	6.995	-0.526405		812	5.732
813	4421.41	842.403	3579.01	-0.377006		813	5038.83	1276.37	3762.47	-0.604046		813	5440.23	2435.74	3004.49	-0.696236		813	2425.9	1540.62	885.281	-0.302126								813	5726.06	1407.89	4318.16	-0.336996		813	5688.09	393.797	5294.29	0.406377		813	9.564	2.965	6.599	-0.553216		813	5.658
814	4318.74	803.658	3515.08	-0.388134		814	5081.21	1305.13	3776.08	-0.602613		814	5429.8	2551.09	2878.71	-0.708954		814	2406.04	1557.92	848.121	-0.33142								814	5543.86	1336.14	4207.72	-0.353952		814	5532.98	394.76	5138.22	0.364917		814	9.717	3.038	6.679	-0.5478		814	5.875
815	4373.49	815.027	3558.46	-0.380583		815	5042	1344.62	3697.38	-0.610896		815	5396.77	2440.3	2956.47	-0.701091		815	2447.6	1472.4	975.197	-0.231245								815	5416.95	1281	4135.96	-0.364971		815	5494.14	398.491	5095.65	0.35361		815	9.409	2.968	6.441	-0.563913		815	5.81
816	4303.32	806.85	3496.47	-0.391374		816	5018.57	1384.8	3633.77	-0.61759		816	5518.02	2493.81	3024.21	-0.694243		816	2426.22	1470.26	955.965	-0.246405								816	5373.36	1333.39	4039.97	-0.379709		816	5366.89	382.486	4984.4	0.324058		816	9.516	2.893	6.623	-0.551591		816	5.697
817	4281.95	842.73	3439.22	-0.401339		817	5074.36	1349.38	3724.98	-0.607992		817	5563.72	2511.01	3052.7	-0.691362		817	2413.32	1478.2	935.126	-0.262833								817	5303.32	1363.3	3940.03	-0.395054		817	5269.08	382.539	4886.54	0.298062		817	9.316	2.9	6.416	-0.565606		817	5.624
818	4242.36	777.566	3464.79	-0.396887		818	5116.21	1244.45	3871.76	-0.592544		818	5434.93	2602.81	2832.12	-0.713664		818	2463.77	1408.05	1055.72	-0.167768								818	5233.47	1379.59	3853.88	-0.408281		818	5150.75	392.836	4757.91	0.263893		818	9.154	3.049	6.105	-0.586662		818	5.841
819	4155.64	809.962	3345.67	-0.417622		819	5173.13	1287.19	3885.94	-0.591053		819	5510.15	2603.62	2906.53	-0.706141		819	2442.5	1540.04	902.457	-0.288586								819	5188.48	1342.83	3845.65	-0.409544		819	5216.41	385.293	4831.12	0.28334		819	9.171	3.006	6.165	-0.5826		819	5.674
820	4148.45	774.787	3373.66	-0.412751		820	5156.3	1325	3831.3	-0.596802		820	5528.17	2508.95	3019.22	-0.694747		820	2429.23	1569.69	859.533	-0.322423								820	5117.13	1330.06	3787.06	-0.41854		820	4941.04	394.592	4546.45	0.207719		820	9.068	2.805	6.263	-0.575965		820	5.612
821	4171.58	817.346	3354.23	-0.416133		821	5212.59	1306.33	3906.26	-0.588914		821	5528.28	2591.61	2936.67	-0.703093		821	2456.49	1554.87	901.613	-0.289251								821	5040.23	1279.24	3760.99	-0.422543		821	4903.11	413.511	4489.6	0.192618		821	9.237	2.836	6.401	-0.566622		821	5.689
822	4218.39	807.93	3410.46	-0.406346		822	5130.26	1383.85	3746.41	-0.605736		822	5458.6	2665.04	2793.56	-0.717562		822	2464.91	1564.24	900.67	-0.289995								822	4943.04	1378.42	3564.62	-0.452693		822	4782.15	398.058	4384.1	0.164592		822	9.066	2.952	6.114	-0.586053		822	5.774
823	4232.06	834.997	3397.06	-0.408677		823	4987.14	1307.86	3679.28	-0.6128		823	5558.42	2542.55	3015.88	-0.695085		823	2448.89	1535.51	913.38	-0.279975								823	4841.5	1388.81	3452.69	-0.469878		823	4652.33	383.049	4269.28	0.134092		823	9.027	2.989	6.038	-0.591198		823	5.738
824	4090.78	757.739	3333.04	-0.419821		824	5004.19	1301.03	3703.16	-0.610287		824	5391.71	2571.9	2819.81	-0.714909		824	2447.77	1625.19	822.581	-0.351553								824	4831.63	1360.8	3470.83	-0.467094		824	4743.28	406.019	4337.26	0.152151		824	9.074	2.986	6.088	-0.587813		824	5.571
825	4041.52	791.719	3249.8	-0.434311		825	5134.73	1283.13	3851.6	-0.594666		825	5460.05	2524.76	2935.29	-0.703232		825	2419.65	1473.27	946.373	-0.253967								825	4770.78	1377.36	3393.42	-0.478979		825	4603.5	406.149	4197.35	0.114985		825	9.065	3.221	5.844	-0.604333		825	5.528
826	4066.2	772.185	3294.02	-0.426614		826	5066.61	1303.73	3762.88	-0.604003		826	5649.14	2454.61	3194.53	-0.677023		826	2418.42	1456.87	961.553	-0.242								826	4696.36	1369.49	3326.87	-0.489198		826	4618.45	389.298	4229.16	0.123434		826	8.899	2.964	5.935	-0.598172		826	5.437
827	4075.28	817.335	3257.95	-0.432893		827	5120.13	1358.66	3761.48	-0.604151		827	5433.64	2668.84	2764.8	-0.72047		827	2434.58	1519.7	914.882	-0.278791								827	4721.02	1256.3	3464.72	-0.468031		827	4641.84	409.492	4232.34	0.124281		827	8.871	2.937	5.934	-0.59824		827	5.248
828	4133.1	824.967	3308.13	-0.424157		828	5079.1	1280.71	3798.39	-0.600266		828	5557.47	2454.12	3103.35	-0.686241		828	2442	1484.27	957.732	-0.245012								828	4756.11	1323.29	3432.82	-0.47293		828	4502.15	392.696	4109.46	0.0916368		828	8.952	2.987	5.965	-0.596141		828	5.629
829	4071.45	808.786	3262.66	-0.432072		829	5080.44	1304	3776.45	-0.602575		829	5567.38	2546.76	3020.62	-0.694606		829	2421.78	1570.02	851.758	-0.328553								829	4655.51	1297.49	3358.01	-0.484415		829	4496.58	396.965	4099.61	0.0890216		829	8.967	2.963	6.004	-0.5935		829	5.826
830	4007.74	834.918	3172.82	-0.447711		830	5150.35	1279.93	3870.42	-0.592685		830	5459.06	2579.08	2879.97	-0.708826		830	2416.98	1464.91	952.067	-0.249478								830	4617.96	1359.53	3258.43	-0.499705		830	4472.4	396.242	4076.15	0.0827908		830	8.843	3.118	5.725	-0.61239		830	5.439
831	4094.93	775.6	3319.33	-0.422208		831	5089.75	1275.69	3814.05	-0.598617		831	5425.87	2521.21	2904.67	-0.706329		831	2406.81	1570.09	836.721	-0.340406								831	4542.17	1318.97	3223.2	-0.505114		831	4365.89	389.152	3976.73	0.0563803		831	8.722	2.99	5.732	-0.611916		831	5.565
832	4126.69	810.307	3316.39	-0.422721		832	5033.48	1347.62	3685.86	-0.612108		832	5412.61	2470.84	2941.77	-0.702578		832	2390.74	1525.25	865.489	-0.317728								832	4487.62	1347.06	3140.56	-0.517803		832	4378.75	392.623	3986.13	0.0588765		832	8.794	2.815	5.979	-0.595193		832	5.486
833	4108.74	785.78	3322.96	-0.421576		833	5118.52	1323.34	3795.18	-0.600604		833	5414.95	2529.67	2885.28	-0.708289		833	2439.41	1581.05	858.364	-0.323345								833	4468.75	1375.4	3093.35	-0.525052		833	4385.49	402.714	3982.78	0.0579855		833	8.62	2.932	5.688	-0.614895		833	5.681
834	4159.35	822.115	3337.23	-0.419092		834	5047.11	1289.58	3757.53	-0.604566		834	5335.79	2517.35	2818.45	-0.715046		834	2448.35	1464.56	983.795	-0.224467								834	4339.61	1282.4	3057.22	-0.530599		834	4240.9	395.384	3845.52	0.0215243		834	8.667	2.896	5.771	-0.609276		834	5.554
835	4148.09	777.569	3370.52	-0.413297		835	5023.02	1355.01	3668.01	-0.613987		835	5431.57	2635.01	2796.57	-0.717258		835	2425.09	1637.82	787.271	-0.379388								835	4318.53	1342.04	2976.49	-0.542994		835	4197.67	391.323	3806.34	0.0111178		835	8.314	2.632	5.682	-0.615301		835	5.452
836	4180.42	816.19	3364.23	-0.414392		836	5002.25	1381.21	3621.04	-0.61893		836	5511.41	2508.09	3003.32	-0.696354		836	2466.47	1537.89	928.576	-0.267996								836	4349.49	1354.62	2994.86	-0.540173		836	4163.28	404.274	3759.01	-0.00145704		836	8.385	2.711	5.674	-0.615843		836	5.457
837	4168.61	823.767	3344.84	-0.417767		837	5098.42	1341.2	3757.22	-0.604599		837	5616.28	2537.43	3078.85	-0.688718		837	2453.46	1487.97	965.493	-0.238894								837	4351.03	1332.99	3018.04	-0.536614		837	4098.78	391.956	3706.83	-0.0153179		837	8.292	2.595	5.697	-0.614286		837	5.242
838	4081.18	776.538	3304.64	-0.424766		838	5184.72	1245.9	3938.82	-0.585488		838	5600.83	2561.85	3038.98	-0.692749		838	2471.86	1596.28	875.576	-0.309777								838	4324.19	1350.79	2973.39	-0.543469		838	4082.5	395.476	3687.02	-0.0205791		838	8.254	2.651	5.603	-0.62065		838	5.573
839	3621.8	468.762	3153.04	-0.451154		839	5197.06	1367.32	3829.74	-0.596966		839	5539.14	2469.32	3069.83	-0.689631		839	2483.39	1486.28	997.111	-0.21397								839	4193.58	1353.66	2839.92	-0.563962		839	4006.19	399.815	3606.37	-0.0420028		839	8.593	3.157	5.436	-0.631957		839	5.213
840	3506.11	443.796	3062.32	-0.466946		840	5083.23	1313.96	3769.27	-0.60333		840	5596.44	2597.81	2998.63	-0.696828		840	2493.4	1505.54	987.862	-0.221261								840	4141.7	1345.01	2796.69	-0.5706		840	3962.31	386.451	3575.86	-0.050108								840	5.385
841	3524.66	441.597	3083.07	-0.463334		841	5273.7	1395.25	3878.45	-0.591841		841	5659.6	2669.11	2990.49	-0.697652		841	2496.99	1664.73	832.252	-0.343929								841	4105.91	1281.39	2824.52	-0.566327		841	3863.42	401.335	3462.08	-0.0803317								841	5.041
842	3453.2	412.773	3040.43	-0.470756		842	5151.48	1333.25	3818.23	-0.598178		842	5738.6	2587.92	3150.68	-0.681456		842	2474.22	1485.82	988.391	-0.220844								842	4228.1	1335.78	2892.31	-0.555919		842	3965.77	389.486	3576.28	-0.0499956								842	5.374
843	3503.09	407.285	3095.8	-0.461117		843	5307.92	1387.88	3920.03	-0.587464		843	5689.57	2454.84	3234.73	-0.672958		843	2472.37	1519.79	952.587	-0.249068								843	4219.49	1386.95	2832.54	-0.565096		843	3837.62	380.577	3457.04	-0.0816714								843	5.416
844	3432.62	410.913	3021.7	-0.474015		844	5277.67	1382.77	3894.9	-0.59011		844	5607.83	2505	3102.83	-0.686294		844	2493.27	1515.07	978.198	-0.228879								844	4236.73	1370.39	2866.34	-0.559906		844	3800.42	380.421	3420	-0.0915101								844	5.463
845	3425.18	410.484	3014.7	-0.475235		845	5146.41	1324.35	3822.06	-0.597775		845	5696.23	2555.15	3141.08	-0.682427		845	2484.99	1512.52	972.474	-0.233391								845	4142.69	1373.44	2769.26	-0.574812		845	3635.24	394.096	3241.14	-0.139022								845	5.298
846	3401.68	418.997	2982.69	-0.480807		846	5186.62	1280.82	3905.8	-0.588962		846	5585.47	2560.9	3024.57	-0.694206		846	2528.06	1586.38	941.682	-0.257665								846	4172.06	1346.52	2825.55	-0.56617		846	3691.85	397.065	3294.78	-0.124773								846	5.191
847	3396.31	421.547	2974.77	-0.482186		847	5118.72	1360	3758.72	-0.604441		847	5729.6	2516.19	3213.4	-0.675114		847	2512.18	1538.61	973.569	-0.232528								847	4185.84	1330.26	2855.58	-0.561558		847	3760.79	376.352	3384.43	-0.100958								847	5.226
848	3492.12	429.072	3063.05	-0.466818		848	5171.28	1299.5	3871.77	-0.592543		848	5614.54	2589.18	3025.36	-0.694127		848	2497.24	1605.67	891.571	-0.297168								848	4171.4	1386.58	2784.83	-0.572422		848	3751.34	402.304	3349.03	-0.110362								848	5.349
849	3441.65	434.817	3006.83	-0.476604		849	5113.72	1350.63	3763.09	-0.603981		849	5707.9	2534.25	3173.66	-0.679133		849	2484.18	1547.35	936.839	-0.261482								849	4181.56	1366.83	2814.73	-0.567831		849	3660.33	387.912	3272.42	-0.130713								849	5.281
850	3467.43	412.369	3055.06	-0.468209		850	5218.04	1332.58	3885.46	-0.591103		850	5694.42	2493.59	3200.83	-0.676386		850	2510.09	1529.03	981.059	-0.226624								850	4155.4	1340.15	2815.25	-0.56775		850	3661.82	392.66	3269.16	-0.131581								850	5.175
851	3360.91	428.348	2932.57	-0.489531		851	5350.53	1278.22	4072.31	-0.571439		851	5609.94	2550.69	3059.25	-0.6907		851	2496.85	1497.19	999.658	-0.211962								851	4091.23	1362.34	2728.89	-0.581009		851	3604.08	386.532	3217.55	-0.14529								851	5.376
852	3421.36	422.484	2998.87	-0.47799		852	5316.21	1253.17	4063.04	-0.572415		852	5652.63	2590.46	3062.18	-0.690404		852	2510.05	1591.67	918.381	-0.276033								852	4105.56	1372.45	2733.11	-0.580362		852	3631.8	373.091	3258.7	-0.134357								852	5.243
853	3343.48	403.449	2940.03	-0.488232		853	5289.23	1285.85	4003.38	-0.578693		853	5768.25	2493.45	3274.8	-0.668907		853	2499.35	1626.22	873.129	-0.311706								853	4056.91	1339.47	2717.44	-0.582769		853	3613.62	395.816	3217.81	-0.145221								853	5.16
854	3429.13	421.667	3007.46	-0.476494		854	5363.26	1291.42	4071.84	-0.571489		854	5684.84	2537.02	3147.82	-0.681745		854	2498.03	1571.84	926.189	-0.269878								854	4077.34	1383.16	2694.18	-0.58634		854	3599.69	384.136	3215.56	-0.145819								854	5.436
855	3360.76	452.541	2908.22	-0.49377		855	5514.37	1348.74	4165.63	-0.561618		855	5631.09	2552.96	3078.13	-0.688791		855	2521.56	1568.19	953.372	-0.248449								855	4114.21	1349.56	2764.65	-0.575519		855	3504.72	374.128	3130.59	-0.168389								855	5.178
856	3360.49	420.935	2939.55	-0.488316		856	5409.6	1301.47	4108.13	-0.56767		856	5747.54	2600.51	3147.03	-0.681825		856	2514.28	1582.23	932.05	-0.265258								856	4073.1	1369.73	2703.38	-0.584927		856	3542.37	390.588	3151.78	-0.16276								856	5.451
857	3353.95	438.963	2914.98	-0.492592		857	5475.94	1296.05	4179.89	-0.560118		857	5704.67	2612.83	3091.84	-0.687405		857	2528.11	1497.16	1030.94	-0.187299								857	4054.62	1380.09	2674.53	-0.589356		857	3501.37	386.022	3115.35	-0.172437								857	5.238
858	3426.34	421.984	3004.36	-0.477034		858	5606.72	1362.11	4244.61	-0.553306		858	5664.15	2629.57	3034.59	-0.693194		858	2551.77	1560.12	991.645	-0.218278								858	4096.18	1376.03	2720.15	-0.582352		858	3529.25	400.363	3128.89	-0.168842								858	5.251
859	3357.54	435.747	2921.79	-0.491407		859	5600.6	1358.16	4242.44	-0.553535		859	5812.9	2610.53	3202.37	-0.67623		859	2562.51	1542.61	1019.9	-0.196007								859	4086.32	1325.42	2760.9	-0.576095		859	3501.66	401.683	3099.98	-0.176521								859	5.237
860	3363.96	435.261	2928.7	-0.490205		860	5584.67	1290.51	4294.17	-0.548091		860	5775.12	2606.77	3168.34	-0.67967		860	2531.69	1516.37	1015.32	-0.199615								860	4025.9	1340.85	2685.05	-0.587741		860	3501.73	405.545	3096.18	-0.17753								860	5.194
861	3342.52	424.427	2918.1	-0.49205		861	5676.83	1281.64	4395.18	-0.537461		861	5829.87	2573.52	3256.35	-0.670772		861	2538.46	1635	903.458	-0.287797								861	4090.16	1410.25	2679.91	-0.58853		861	3586.98	408.488	3178.5	-0.155664								861	5.137
862	3273.66	418.547	2855.11	-0.503014		862	5850.59	1290.46	4560.13	-0.520102		862	5721.53	2551.1	3170.43	-0.679459		862	2531.72	1499.66	1032.06	-0.186416								862	3992.47	1313.34	2679.12	-0.588652		862	3460.45	383.199	3077.25	-0.182559								862	5.334
863	3268.22	439.146	2829.08	-0.507546		863	5830.45	1309.29	4521.16	-0.524203		863	6009.75	2549.8	3459.95	-0.650188		863	2554.89	1539.66	1015.22	-0.199691								863	3943.71	1322.24	2621.47	-0.597503		863	3500.81	384.305	3116.51	-0.17213								863	5.462
864	3275.48	428.707	2846.78	-0.504465		864	5859.49	1321.55	4537.94	-0.522437		864	5936.55	2613.97	3322.58	-0.664077		864	2543.91	1553.06	990.843	-0.218911								864	4036.98	1396.52	2640.46	-0.594587		864	3426.95	402.71	3024.24	-0.19664								864	5.296
865	3419.27	429.743	2989.53	-0.479616		865	5904.92	1351.36	4553.56	-0.520794		865	5885.28	2541.36	3343.93	-0.661918		865	2548.68	1606.94	941.744	-0.257616								865	4033.47	1381.62	2651.85	-0.592839		865	3451.79	389.69	3062.1	-0.186584								865	5.127
866	3221.89	414.958	2806.93	-0.511401		866	5851.84	1350.74	4501.1	-0.526314		866	5904.49	2549.5	3354.99	-0.6608		866	2496.91	1497.03	999.886	-0.211782								866	4009.31	1325.44	2683.88	-0.587921		866	3344.47	373.94	2970.53	-0.210908								866	5.251
867	3200.41	404.065	2796.35	-0.513243		867	5828.02	1348.52	4479.5	-0.528588		867	5820.61	2509.49	3311.12	-0.665235		867	2522.68	1502.16	1020.52	-0.195515								867	3948.23	1400.36	2547.87	-0.608804		867	3409.39	390.078	3019.32	-0.197948								867	5.104
868	3214.85	431.023	2783.83	-0.515422		868	6000.09	1294.84	4705.25	-0.50483		868	5902.51	2545.95	3356.55	-0.660642		868	2545.56	1619.17	926.393	-0.269717								868	4006.35	1377.88	2628.47	-0.596428		868	3374.64	404.154	2970.49	-0.210919								868	5.044
869	3208.44	428.446	2779.99	-0.51609		869	5992.22	1362.77	4629.45	-0.512807		869	5951.52	2516.14	3435.37	-0.652672		869	2581.09	1463.53	1117.57	-0.119015								869	3987.36	1400.43	2586.93	-0.602806		869	3396.38	374.995	3021.38	-0.197399								869	5.187
870	3303.81	420.463	2883.35	-0.498098		870	5892.21	1376.13	4516.08	-0.524738		870	5798.71	2609.77	3188.94	-0.677588		870	2570.16	1518.58	1051.58	-0.171034								870	4040.94	1338.84	2702.09	-0.585125		870	3420.56	383.307	3037.26	-0.193182								870	5.384
871	3272.72	415.068	2857.65	-0.502572		871	6003.08	1326	4677.08	-0.507794		871	5862.45	2472.23	3390.22	-0.657238		871	2563.16	1584.32	978.85	-0.228365								871	3972.28	1354.68	2617.61	-0.598097		871	3436.75	392.811	3043.94	-0.191406								871	5.148
872	3263.56	410.085	2853.47	-0.503299		872	6006.98	1323.83	4683.15	-0.507155		872	5914.29	2540.09	3374.2	-0.658857		872	2528.05	1610.15	917.908	-0.276406								872	3944.92	1399.3	2545.62	-0.609149		872	3334.92	381.549	2953.37	-0.215467								872	5.265
873	3257.56	414.952	2842.61	-0.505191		873	6063.1	1347.29	4715.81	-0.503718		873	5976.39	2597.38	3379.01	-0.658371		873	2559.56	1497.26	1062.3	-0.162581								873	4021.79	1370.2	2651.6	-0.592877		873	3358.96	393.349	2965.61	-0.212214								873	5.243
874	3311.76	407.832	2903.93	-0.494516		874	6009.7	1364.19	4645.52	-0.511116		874	5840.44	2606.76	3233.68	-0.673065		874	2604.03	1577.24	1026.8	-0.190568								874	3958.87	1356.08	2602.78	-0.600372		874	3341	379.878	2961.12	-0.213406								874	5.07
875	3295.16	442.499	2852.66	-0.503441		875	6042.37	1313.82	4728.55	-0.502378		875	5866.87	2513.36	3353.51	-0.660949		875	2553.81	1525.59	1028.22	-0.189445								875	3961.34	1310.61	2650.73	-0.593011		875	3377.78	386.531	2991.25	-0.205405								875	5.159
876	3211.46	439.548	2771.91	-0.517497		876	5848.54	1308.36	4540.18	-0.522201		876	5989.56	2491.01	3498.55	-0.646285		876	2561.83	1474.77	1087.06	-0.143064								876	3859.89	1342.95	2516.95	-0.613552		876	3348.82	394.517	2954.3	-0.215219								876	5.239
877	3283.1	401.994	2881.11	-0.498489		877	6088.71	1320.42	4768.29	-0.498196		877	5980.3	2468.03	3512.27	-0.644898		877	2558.02	1554.02	1004	-0.208539								877	3839.64	1316.67	2522.96	-0.612628		877	3321.72	381.255	2940.47	-0.218893								877	5.173
878	3242.93	413.173	2829.76	-0.507427		878	6122.24	1252.93	4869.31	-0.487564		878	5784.65	2575.18	3209.47	-0.675512		878	2559.97	1591.62	968.344	-0.236647								878	3814.95	1361.99	2452.96	-0.623376		878	3357.45	373.125	2984.33	-0.207242								878	5.228
879	3199	426.289	2772.71	-0.517358		879	6022.56	1394.61	4627.94	-0.512965		879	5843.61	2624.49	3219.12	-0.674537		879	2595.65	1655.35	940.298	-0.258756								879	3851.43	1324.9	2526.53	-0.61208		879	3293.04	387.344	2905.69	-0.228131								879	5.082
880	3321.72	414.038	2907.68	-0.493864		880	5949.99	1304.28	4645.71	-0.511096		880	5837.02	2630.85	3206.17	-0.675846		880	2599.76	1532.32	1067.44	-0.158528								880	3784.91	1388.36	2396.55	-0.632037		880	3289.18	391.566	2897.61	-0.230278								880	4.927
881	3303.44	421.863	2881.58	-0.498408		881	6138.94	1324.87	4814.07	-0.493378		881	5994.69	2640.24	3354.45	-0.660854		881	2586.36	1606.21	980.154	-0.227337								881	3814.3	1372.72	2441.58	-0.625123		881	3356.99	395.117	2961.88	-0.213207								881	5.278
882	3348.98	427.405	2921.58	-0.491444		882	6177.95	1324.75	4853.21	-0.489259		882	6113.5	2637.07	3476.44	-0.648521		882	2615.79	1552.08	1063.71	-0.161471								882	3833.53	1349.07	2484.46	-0.618539		882	3281.05	387.79	2893.26	-0.231433								882	5.198
883	3394.45	410.167	2984.28	-0.480529		883	6405	1211.31	5193.69	-0.453428		883	6037.9	2559.78	3478.12	-0.648351		883	2588.42	1593.79	994.637	-0.21592								883	3815.75	1375.62	2440.13	-0.625346		883	3373.66	390.954	2982.7	-0.207674								883	5.494
884	3327.74	398.558	2929.19	-0.49012		884	6310.88	1321.98	4988.9	-0.474979		884	6147.81	2563.18	3584.63	-0.637582		884	2646.17	1483.16	1163.01	-0.0831933								884	3856.79	1369.65	2487.13	-0.618129		884	3224.45	378.303	2846.14	-0.24395								884	5.267
885	3377.1	432.566	2944.54	-0.487448		885	6314.6	1361.48	4953.12	-0.478744		885	6071.76	2610.58	3461.19	-0.650063		885	2625.07	1597.7	1027.37	-0.190119								885	3900.65	1422.7	2477.95	-0.619539		885	3269.65	387.581	2882.07	-0.234407								885	5.188
886	3315.4	430.823	2884.58	-0.497885		886	6145.27	1327.49	4817.77	-0.492988		886	6426.29	2632.11	3794.18	-0.616397		886	2609.32	1614.5	994.826	-0.215771								886	3794	1346.44	2447.56	-0.624205		886	3246.7	397.371	2849.33	-0.243103								886	5.328
887	3347.63	440.045	2907.58	-0.49388		887	6147.44	1335.31	4812.13	-0.493582		887	6231.56	2580.45	3651.12	-0.63086		887	2667.79	1582.34	1085.45	-0.144334								887	3805.27	1359.12	2446.15	-0.624422		887	3309.01	398.59	2910.42	-0.226875								887	5.093
888	3388.76	459.133	2929.63	-0.490043		888	6160.47	1263.43	4897.03	-0.484647		888	6238.75	2495.55	3743.2	-0.62155		888	2604.27	1710.86	893.411	-0.295717								888	3843.92	1351.18	2492.74	-0.617268		888	3252.9	396.155	2856.74	-0.241134								888	5.29
889	3336.49	430.264	2906.22	-0.494117		889	6280.76	1330.66	4950.1	-0.479062		889	6059.56	2566.31	3493.24	-0.646822		889	2648.68	1662.18	986.508	-0.222328								889	3846.74	1328.76	2517.99	-0.613392		889	3228.78	383.052	2845.73	-0.24406								889	5.411
890	3414.73	412.345	3002.39	-0.477378		890	6299.4	1266.91	5032.5	-0.470391		890	6061.9	2612.36	3449.55	-0.651239		890	2653.52	1572.12	1081.4	-0.147526								890	3817.76	1312.94	2504.82	-0.615414		890	3208.95	369.126	2839.83	-0.245627								890	4.967
891	3430.03	436.57	2993.46	-0.478931		891	6145.26	1301.34	4843.91	-0.490237		891	6068.28	2541.38	3526.9	-0.643419		891	2659.16	1546.09	1113.06	-0.122565								891	3835.75	1338.92	2496.83	-0.61664		891	3233.66	383.132	2850.53	-0.242784								891	5.285
892	3478.09	426.578	3051.52	-0.468826		892	6194.91	1352.75	4842.16	-0.490422		892	6082.37	2675.56	3406.81	-0.655561		892	2680.85	1540.97	1139.89	-0.101418								892	3825.76	1329.33	2496.43	-0.616701		892	3189.39	395.197	2794.19	-0.25775								892	5.168
893	3422.65	418.806	3003.84	-0.477125		893	6216.13	1352.51	4863.62	-0.488163		893	6192.06	2489.65	3702.42	-0.625673		893	2690.01	1561.75	1128.27	-0.110579								893	3801.03	1343.63	2457.39	-0.622695		893	3233.55	389.146	2844.4	-0.244413								893	5.246
894	3546.24	412	3134.24	-0.454427		894	6201.8	1262.4	4939.39	-0.480189		894	6245.01	2466.57	3778.44	-0.617987		894	2672.88	1562.76	1110.12	-0.124884								894	3789.37	1381.35	2408.01	-0.630277		894	3160.54	386.104	2774.44	-0.262997								894	5.121
895	3544.88	393.102	3151.77	-0.451374		895	6030.58	1266.91	4763.67	-0.498682		895	6398.03	2557.47	3840.57	-0.611706		895	2702.34	1544.2	1158.14	-0.0870308								895	3783.42	1351.94	2431.48	-0.626674		895	3192.63	383.816	2808.82	-0.253865								895	5.07
896	3464.34	432.465	3031.88	-0.472244		896	6150.07	1297.72	4852.35	-0.48935		896	6306.93	2503.63	3803.3	-0.615474		896	2708.01	1665.57	1042.44	-0.178237								896	3790.38	1339.65	2450.73	-0.623718		896	3317.2	391.105	2926.09	-0.222713								896	5.163
897	3413.23	448.878	2964.35	-0.483999		897	6240.64	1301.52	4939.12	-0.480218		897	6429.1	2500.98	3928.12	-0.602854		897	2722.94	1622.18	1100.76	-0.132262								897	3805.97	1292.72	2513.25	-0.614119		897	3268.76	405.423	2863.33	-0.239383								897	5.432
898	3502.64	435.595	3067.04	-0.466123		898	5988.57	1298.23	4690.34	-0.506399		898	6459.53	2477.96	3981.57	-0.59745		898	2711.33	1554.01	1157.32	-0.087674								898	3758.61	1396.54	2362.07	-0.637332		898	3254.82	398.635	2856.19	-0.241282								898	5.508
899	3593.63	436.65	3156.98	-0.450468		899	6010.06	1329.79	4680.28	-0.507458		899	6436.34	2601.19	3835.15	-0.612254		899	2723.63	1580.54	1143.09	-0.0988916								899	3756.3	1321.71	2434.59	-0.626196		899	3171.92	389.195	2782.73	-0.260795								899	5.341
900	3560.75	433.225	3127.53	-0.455595		900	6008.06	1328.05	4680.01	-0.507486		900	6486.6	2528.16	3958.43	-0.599789		900	2715.2	1557.8	1157.4	-0.0876141								900	3670.48	1323.91	2346.56	-0.639712		900	3242.43	385.869	2856.56	-0.241183								900	5.214
901	3630.22	429.433	3200.79	-0.442842		901	5942.46	1439.12	4503.34	-0.526078		901	6552.86	2533.82	4019.03	-0.593663		901	2736.85	1587.39	1149.46	-0.0938741								901	3634.31	1383.58	2250.73	-0.654426		901	3209.09	398.148	2810.95	-0.253299								901	5.494
902	3482.23	432.408	3049.82	-0.469121		902	5880.48	1339.28	4541.2	-0.522094		902	6508.51	2595.54	3912.97	-0.604386		902	2735.99	1475.56	1260.42	-0.00639712								902	3641.48	1343.01	2298.48	-0.647095		902	3248.01	386.266	2861.74	-0.239807								902	5.228
903	3503.23	433.332	3069.89	-0.465627		903	5899.8	1340.71	4559.09	-0.520212		903	6454.39	2485.97	3968.42	-0.59878		903	2737.59	1551.55	1186.05	-0.0650307								903	3682.54	1388.62	2293.92	-0.647795		903	3170.28	389.605	2780.67	-0.261342								903	5.273
904	3577.09	430.914	3146.17	-0.452349		904	5965.12	1334.75	4630.37	-0.51271		904	6490.25	2504.79	3985.46	-0.597057		904	2777.5	1575.63	1201.87	-0.0525549								904	3684.39	1280.4	2403.99	-0.630894		904	3194.11	387.505	2806.6	-0.254453								904	5.41
905	3579.01	407.193	3171.82	-0.447885		905	5941.36	1264.18	4677.18	-0.507784		905	6569.82	2602.17	3967.65	-0.598858		905	2762.68	1507.65	1255.03	-0.0106524								905	3717.43	1385.97	2331.47	-0.64203		905	3260.95	397.968	2862.98	-0.239477								905	5.269
906	3532.8	459.658	3073.15	-0.465061		906	5697.96	1287.74	4410.22	-0.535878		906	6551.74	2483.57	4068.17	-0.588695		906	2799.61	1568.22	1231.39	-0.0292864								906	3649.68	1382.44	2267.24	-0.651891		906	3196.61	391.457	2805.15	-0.25484								906	5.299
907	3524.27	441.705	3082.56	-0.463422		907	5871.81	1289.74	4582.07	-0.517793		907	6613.11	2545.93	4067.19	-0.588794		907	2844.17	1628.68	1215.48	-0.0418252								907	3721.17	1406.51	2314.66	-0.64461		907	3184.01	394.302	2789.71	-0.25894								907	5.218
908	3667.74	406.047	3261.7	-0.43224		908	5934.5	1334.23	4600.27	-0.515877		908	6573.45	2559.01	4014.44	-0.594127		908	2864.37	1634	1230.37	-0.0300889								908	3623.01	1339.1	2283.91	-0.649331		908	3182.4	376.93	2805.47	-0.254754								908	5.244
909	3625.5	412.125	3213.37	-0.440652		909	5895.13	1337.99	4557.13	-0.520417		909	6513.28	2503.52	4009.77	-0.5946		909	2825.84	1625.07	1200.77	-0.053426								909	3619.5	1344.49	2275.01	-0.650698		909	3172.32	392.288	2780.03	-0.261512								909	5.294
910	3570.85	419.288	3151.56	-0.451411		910	5909.87	1269.32	4640.55	-0.511639		910	6630.43	2503.49	4126.94	-0.582752		910	2872.12	1526.27	1345.85	0.0609449								910	3654.55	1329.45	2325.1	-0.643008		910	3222.25	392.244	2830.01	-0.248236								910	5.434
911	3576.77	436.338	3140.43	-0.453348		911	5805.67	1309.3	4496.37	-0.526812		911	6692.63	2485.28	4207.35	-0.574623		911	2895.08	1598.21	1296.87	0.0223304								911	3676.66	1388.32	2288.33	-0.648653		911	3169.7	393.049	2776.65	-0.262411								911	5.498
912	3461.65	441.04	3020.61	-0.474206		912	5764.43	1305.35	4459.08	-0.530736		912	6650.27	2538.73	4111.54	-0.58431		912	2869.76	1546.03	1323.73	0.0435091								912	3713.25	1347.1	2366.15	-0.636705		912	3233.34	388.559	2844.78	-0.244313								912	5.248
913	3505.57	434.844	3070.72	-0.465483		913	5721.43	1311.5	4409.93	-0.535909		913	6667.1	2593.91	4073.19	-0.588188		913	2899.66	1517	1382.65	0.0899554								913	3716.28	1376.31	2339.97	-0.640724		913	3206.35	388.996	2817.35	-0.251598								913	5.371
914	3632.35	420.296	3212.06	-0.440881		914	5763.81	1293.29	4470.53	-0.529532		914	6613.43	2526.68	4086.75	-0.586816		914	2922.37	1601.24	1321.14	0.0414634								914	3663.01	1373.29	2289.72	-0.648439		914	3221.82	385.987	2835.83	-0.24669								914	5.203
915	3624.22	436.31	3187.91	-0.445083		915	5856.16	1347.57	4508.59	-0.525526		915	6599.06	2615.66	3983.4	-0.597265		915	2910.67	1514.64	1396.03	0.100499								915	3681.06	1300.09	2380.96	-0.63443		915	3194.74	399.257	2795.48	-0.257409								915	5.245
916	3664.34	417.599	3246.74	-0.434843		916	5752.15	1293.07	4459.08	-0.530736		916	6773.3	2653.24	4120.06	-0.583448		916	2979.92	1400.98	1578.93	0.244686								916	3614.28	1385.64	2228.64	-0.657817		916	3178.18	386.689	2791.49	-0.258469								916	5.3
917	3613.04	413.44	3199.6	-0.443049		917	5600.45	1283.45	4317	-0.545689		917	6781.43	2515.93	4265.5	-0.568744		917	3026.15	1557.96	1468.19	0.157383								917	3676.11	1329.89	2346.21	-0.639766		917	3161.85	395.175	2766.67	-0.26506								917	5.478
918	3528.14	429.107	3099.03	-0.460555		918	5483.53	1366.07	4117.45	-0.566688		918	6886.58	2543.92	4342.66	-0.560943		918	3016.24	1483.5	1532.73	0.208265								918	3687.83	1320.77	2367.06	-0.636565		918	3198.91	405.584	2793.32	-0.257981								918	5.509
919	3530.97	425.467	3105.5	-0.459428		919	5550.07	1294.68	4255.4	-0.552171		919	6698.73	2568.14	4130.59	-0.582384		919	3006.55	1668.03	1338.51	0.0551603								919	3644.56	1351.31	2293.25	-0.647897		919	3213.9	390.083	2823.81	-0.249882								919	5.362
920	3575.15	420.529	3154.62	-0.450878		920	5659.75	1304.01	4355.74	-0.541611		920	6504.97	2569.81	3935.16	-0.602142		920	3047.88	1599.65	1448.23	0.141655								920	3644.41	1350.08	2294.34	-0.647731		920	3222.36	388.022	2834.34	-0.247085								920	5.377
921	3672.03	450.402	3221.63	-0.439215		921	5629.42	1293.63	4335.79	-0.543711		921	6475.17	2589.23	3885.94	-0.607119		921	3123.55	1553.47	1570.08	0.237707								921	3615.07	1364.68	2250.38	-0.654479		921	3221	385.976	2835.03	-0.246903								921	5.427
922	3483.36	428.986	3054.38	-0.468328		922	5600.46	1269.38	4331.08	-0.544207		922	6421.97	2504.57	3917.39	-0.603939		922	3144.63	1608.49	1536.15	0.210956								922	3648.36	1351.4	2296.96	-0.647328		922	3196.68	383.306	2813.37	-0.252655								922	5.498
923	3544.49	422.03	3122.46	-0.456476		923	5437.85	1301.62	4136.23	-0.564713		923	6479.18	2577.2	3901.98	-0.605497		923	3204.48	1556.15	1648.32	0.299387								923	3638.3	1409.03	2229.27	-0.657721		923	3199.86	394.95	2804.91	-0.254903								923	5.341
924	3505.32	408.739	3096.59	-0.460981		924	5416.81	1293.09	4123.72	-0.566029		924	6658.73	2489.1	4169.63	-0.578437		924	3236.89	1542.15	1694.74	0.335975								924	3634.24	1318.53	2315.71	-0.644449		924	3202.95	380.621	2822.33	-0.250275								924	5.366
925	3511.63	402.876	3108.76	-0.458863		925	5392.83	1220.91	4171.92	-0.560956		925	6575.57	2510.06	4065.5	-0.588964		925	3267.72	1541.7	1726.01	0.360628								925	3634.72	1340.17	2294.55	-0.647698		925	3235.07	388.197	2846.88	-0.243755								925	5.497
926	3611.44	412.203	3199.23	-0.443113		926	5303	1286.85	4016.15	-0.577349		926	6574.79	2573.53	4001.26	-0.59546		926	3274.38	1682.59	1591.78	0.254815								926	3646.26	1319.59	2326.67	-0.642766		926	3216.03	395.495	2820.54	-0.250752								926	5.708
927	3604.61	422.302	3182.31	-0.446059		927	5297.9	1313.91	3983.99	-0.580734		927	6506.08	2525.21	3980.87	-0.597521		927	3317.83	1496.18	1821.65	0.436017								927	3590.99	1285.97	2305.03	-0.64609		927	3206.32	395.961	2810.36	-0.253455								927	5.446
928	3538.49	410.855	3127.63	-0.455576		928	5328.92	1285.82	4043.11	-0.574513		928	6626.59	2610.71	4015.88	-0.593982		928	3395.78	1516.36	1879.42	0.481562								928	3564.02	1321.48	2242.54	-0.655683		928	3225.88	409.699	2816.18	-0.251908								928	5.62
929	3550.74	403.332	3147.4	-0.452135		929	5372.5	1278.91	4093.59	-0.5692		929	6598.04	2598.75	3999.29	-0.595659		929	3420.68	1582.77	1837.91	0.44884								929	3550.25	1350.06	2200.2	-0.662185		929	3238.35	382.113	2856.23	-0.24127								929	5.481
930	3552.26	419.097	3133.16	-0.454614		930	5248.61	1341.33	3907.28	-0.588806		930	6517.66	2665.06	3852.6	-0.610489		930	3442.95	1607.54	1835.41	0.44687								930	3553.07	1349.62	2203.46	-0.661684		930	3228.96	401.631	2827.33	-0.248948								930	5.343
931	3798.19	418.332	3379.85	-0.411673		931	5403.59	1316.79	4086.8	-0.569914		931	6459.41	2507.32	3952.09	-0.600431		931	3494.97	1515.58	1979.39	0.560371								931	3589.44	1366	2223.44	-0.658617		931	3169.29	395.04	2774.25	-0.263047								931	5.356
932	3758.22	423.78	3334.44	-0.419577		932	5354.44	1277.14	4077.29	-0.570915		932	6643.05	2513.61	4129.44	-0.5825		932	3548.84	1504.51	2044.34	0.611568								932	3585.14	1339.65	2245.49	-0.655231		932	3174.22	395.172	2779.05	-0.261774								932	5.299
933	3606.15	406.848	3199.3	-0.443101		933	5187.4	1353.77	3833.63	-0.596557		933	6577.54	2575.75	4001.79	-0.595406		933	3597.34	1582.64	2014.7	0.5882								933	3546.95	1343.16	2203.79	-0.661634		933	3181.41	393.783	2787.63	-0.259494								933	5.495
934	3687.22	409.978	3277.24	-0.429535		934	5178.19	1263.7	3914.48	-0.588049		934	6499.25	2506.76	3992.49	-0.596346		934	3600.22	1571.07	2029.15	0.599596								934	3519.31	1386.5	2132.81	-0.672532		934	3200.22	395.769	2804.45	-0.255026								934	5.334
935	3673.36	424.539	3248.82	-0.434482		935	5137.58	1283.28	3854.3	-0.594382		935	6484.59	2618.56	3866.03	-0.609132		935	3671.87	1586.94	2084.93	0.643569								935	3508.64	1368.38	2140.25	-0.671389		935	3179.04	390.969	2788.07	-0.259377								935	5.443
936	3696.92	420.841	3276.08	-0.429737		936	5019.22	1325.5	3693.73	-0.61128		936	6586.55	2564.2	4022.36	-0.593327		936	3722.88	1552.18	2170.7	0.711179								936	3568.07	1335.19	2232.88	-0.657167		936	3158.37	395.438	2762.93	-0.266053								936	5.416
937	3695.45	420.936	3274.51	-0.43001		937	5035.61	1298.59	3737.02	-0.606724		937	6459.46	2503.68	3955.78	-0.600058		937	3776.74	1660.91	2115.83	0.667925								937	3550.59	1387.39	2163.2	-0.667865		937	3175.38	381.563	2793.82	-0.257849								937	5.43
938	3722.78	419.22	3303.56	-0.424954		938	5058.89	1359.23	3699.66	-0.610656		938	6498.58	2581.11	3917.47	-0.603931		938	3727.49	1555.06	2172.43	0.712543								938	3557.64	1350.08	2207.57	-0.661053		938	3162.35	397.859	2764.49	-0.26564								938	5.729
939	3727.61	432.503	3295.11	-0.426424		939	5115.95	1348.55	3767.39	-0.603528		939	6397.63	2668.29	3729.34	-0.622951		939	3755.52	1491.17	2264.35	0.785002								939	3469.47	1324.22	2145.25	-0.670622		939	3206.22	396.014	2810.2	-0.253497								939	5.52
940	3697.62	430.123	3267.49	-0.431231		940	4991.8	1272.05	3719.75	-0.608541		940	6649.07	2545.49	4103.58	-0.585115		940	3793.75	1668.9	2124.84	0.675031								940	3511.41	1283.81	2227.6	-0.657977		940	3172.67	391.071	2781.6	-0.261094								940	5.481
941	3704.97	409.22	3295.75	-0.426312		941	5056.43	1355.31	3701.12	-0.610503		941	6565.57	2583.75	3981.82	-0.597425		941	3835.55	1553.58	2281.96	0.79889								941	3465.2	1394.95	2070.25	-0.682137		941	3184.87	392.145	2792.72	-0.258141								941	5.628
942	3756.95	424.917	3332.03	-0.419998		942	4991.94	1326.53	3665.41	-0.614261		942	6561	2596.6	3964.4	-0.599187		942	3873.72	1652.03	2221.7	0.75138								942	3528.33	1365.48	2162.85	-0.667919		942	3166.4	380.471	2785.93	-0.259946								942	5.916
943	3852.5	412.963	3439.53	-0.401284		943	4956.3	1300.9	3655.4	-0.615314		943	6609.91	2640.5	3969.41	-0.598679		943	3885.63	1539.85	2345.78	0.849197								943	3517.53	1355.37	2162.16	-0.668025		943	3225.6	363.099	2862.5	-0.239605								943	5.905
944	3869.45	439.464	3429.99	-0.402946		944	5058.31	1327.09	3731.22	-0.607335		944	6480.06	2649.88	3830.18	-0.612756		944	3905.01	1638.49	2266.52	0.786715								944	3512.52	1277.29	2235.23	-0.656806		944	3201.69	386.082	2815.61	-0.252062								944	5.953
945	3938.33	416.873	3521.45	-0.387025		945	4912.13	1273.55	3638.58	-0.617084		945	6433.23	2630.55	3802.68	-0.615537		945	3959.89	1563.25	2396.64	0.889294								945	3478	1293.05	2184.95	-0.664525		945	3143.04	394.016	2749.02	-0.26975								945	5.972
946	4073.2	436.45	3636.75	-0.366955		946	4972.79	1293.57	3679.22	-0.612807		946	6401.77	2668.61	3733.16	-0.622566		946	3986.38	1417.07	2569.31	1.0254								946	3475.35	1382.5	2092.85	-0.678667		946	3174.92	383.406	2791.51	-0.258462								946	6.369
947	3944.93	410.705	3534.22	-0.384802		947	4859.47	1310.68	3548.78	-0.626534		947	6621.65	2621.06	4000.59	-0.595528		947	3924.27	1646.32	2277.95	0.795727								947	3501.5	1380.32	2121.18	-0.674317		947	3208.73	374.123	2834.61	-0.247015								947	5.893
948	4113.88	415.614	3698.27	-0.356247		948	4971	1310.7	3660.3	-0.614799		948	6598.46	2503.52	4094.94	-0.585988		948	3908.04	1492.7	2415.33	0.904026								948	3519.3	1381.61	2137.69	-0.671782		948	3161.2	374.625	2786.57	-0.259774								948	6.309
949	4192.06	445.121	3746.94	-0.347775		949	4950.1	1275.03	3675.06	-0.613244		949	6391.96	2528	3863.96	-0.609341		949	3908.37	1533.84	2374.53	0.871857								949	3544.17	1325.32	2218.85	-0.659321		949	3210.41	392.652	2817.76	-0.25149								949	6.232
950	4231.77	405.962	3825.81	-0.334045		950	4897.08	1309.63	3587.45	-0.622464		950	6496.77	2590.86	3905.91	-0.6051		950	3846.7	1467.78	2378.93	0.875325								950	3497.36	1335.98	2161.38	-0.668145		950	3174.63	396.435	2778.2	-0.262								950	6.232
951	4196.77	425.223	3771.54	-0.343492		951	4891.45	1252.46	3638.99	-0.617041		951	6375.73	2526.55	3849.18	-0.610836		951	3813.37	1620.92	2192.45	0.728325								951	3511.46	1321.21	2190.24	-0.663713		951	3200.84	400.725	2800.12	-0.256175								951	6.363
952	4164.45	430.518	3733.93	-0.350039		952	4910.93	1303.39	3607.55	-0.62035		952	6445.93	2599.01	3846.92	-0.611064		952	3846.27	1541.01	2305.26	0.817251								952	3517.01	1375.59	2141.41	-0.67121		952	3207.71	391.521	2816.19	-0.251908								952	6.276
953	4250.85	436.191	3814.66	-0.335986		953	4806.27	1292.67	3513.6	-0.630237		953	6512.28	2589.6	3922.68	-0.603405		953	3758.08	1651.77	2106.31	0.660425								953	3521.06	1396.23	2124.83	-0.673757		953	3149.87	394.113	2755.75	-0.267961								953	6.657
954	4283.1	431.534	3851.57	-0.329562		954	4862.52	1327.3	3535.22	-0.627962		954	6520.83	2598.68	3922.15	-0.603458		954	3742.41	1582.78	2159.63	0.702452								954	3469.72	1295.76	2173.96	-0.666214		954	3160.32	396.83	2763.49	-0.265906								954	6.695
955	4421.65	414.07	4007.58	-0.302405		955	4850.32	1251.89	3598.43	-0.621309		955	6314.42	2521.05	3793.37	-0.616478		955	3696.39	1634.96	2061.42	0.625037								955	3492.93	1373.37	2119.56	-0.674565		955	3192.77	366.441	2826.33	-0.249214								955	7.065
956	4587.13	418.372	4168.76	-0.274349		956	4751.15	1262.7	3488.46	-0.632882		956	6418.32	2650.45	3767.87	-0.619056		956	3668.97	1653.27	2015.7	0.588989								956	3456.99	1313.49	2143.49	-0.670891		956	3139.32	378.104	2761.22	-0.26651								956	6.629
957	4523.71	411.263	4112.45	-0.28415		957	4790.48	1300.96	3489.52	-0.632771		957	6454.56	2539.02	3915.54	-0.604126		957	3639.5	1578.79	2060.71	0.624474								957	3457.18	1334.72	2122.45	-0.674121		957	3133.35	406.221	2727.12	-0.275566								957	6.88
958	4610.82	418.953	4191.87	-0.270326		958	4999.34	1274.02	3725.32	-0.607955		958	6457.15	2545.59	3911.57	-0.604528		958	3576.47	1591.03	1985.44	0.565136								958	3475.93	1330.58	2145.35	-0.670607		958	3178.5	391.938	2786.56	-0.259778								958	6.917
959	4650.15	445.987	4204.16	-0.268187		959	4856.37	1273.95	3582.42	-0.622994		959	6389.27	2504.94	3884.34	-0.607281		959	3566.35	1518.88	2047.47	0.614033								959	3476.67	1366.53	2110.14	-0.676013		959	3143.26	372.386	2770.88	-0.263944								959	7.171
960	4619.93	413.992	4205.94	-0.267877		960	4945.97	1303.86	3642.11	-0.616713		960	6580.88	2579.24	4001.64	-0.595421		960	3580.94	1588.42	1992.52	0.57072								960	3596.17	1328.08	2268.1	-0.651759		960	3174.57	378.999	2795.57	-0.257384								960	7.293
961	4732.1	420.494	4311.61	-0.249483		961	4915.31	1285.9	3629.41	-0.618049		961	6713.8	2541.3	4172.5	-0.578147		961	3564.81	1566.14	1998.67	0.575564								961	3544.78	1362.23	2182.55	-0.664894		961	3177.8	387.553	2790.24	-0.258799								961	7.254
962	4726.38	403.946	4322.43	-0.247599		962	4895.02	1285.21	3609.81	-0.620111		962	6606.67	2505.47	4101.2	-0.585355		962	3523.36	1590	1933.36	0.524082								962	3453.54	1367.02	2086.52	-0.679639		962	3134.36	370.713	2763.65	-0.265864								962	7.348
963	4791.99	417.318	4374.68	-0.238505		963	4922.95	1378.65	3544.3	-0.627006		963	6521.89	2608.14	3913.76	-0.604306		963	3542.5	1455.25	2087.25	0.645396								963	3430.35	1350.24	2080.12	-0.680622		963	3153.76	398.299	2755.46	-0.26804								963	7.4
964	4804.6	398.354	4406.24	-0.23301		964	4901.54	1309.35	3592.19	-0.621966		964	6591.73	2579.47	4012.25	-0.594348		964	3505.91	1616.19	1889.72	0.489679								964	3453.02	1305.96	2147.06	-0.670343		964	3199.79	379.162	2820.63	-0.250727								964	7.066
965	4794.76	401.193	4393.57	-0.235217		965	4819.73	1279.28	3540.45	-0.627411		965	6571.03	2586.96	3984.07	-0.597198		965	3480.47	1502.7	1977.77	0.55909								965	3377.44	1330.02	2047.42	-0.685642		965	3166.79	391.583	2775.21	-0.262793								965	7.311
966	4728.4	435.164	4293.24	-0.252681		966	4891.64	1307.36	3584.28	-0.622798		966	6519.92	2507.83	4012.09	-0.594365		966	3463.78	1552.12	1911.66	0.506978								966	3388.05	1353.61	2034.44	-0.687635		966	3175.74	408.015	2767.72	-0.264781								966	7.921
967	4764.52	406.438	4358.08	-0.241394		967	4972.55	1341.7	3630.86	-0.617897		967	6485.22	2551.45	3933.77	-0.602283		967	3396.38	1594.78	1801.6	0.420218								967	3401.51	1302.94	2098.56	-0.67779		967	3144.64	386.039	2758.6	-0.267206								967	7.89
968	4729.35	422.288	4307.06	-0.250275		968	4732.32	1309.62	3422.7	-0.639803		968	6534.29	2532.68	4001.61	-0.595425		968	3365.63	1467.45	1898.17	0.496344								968	3385.65	1373.36	2012.3	-0.691034		968	3165.25	397.39	2767.86	-0.264746								968	7.587
969	4892.69	414.142	4478.55	-0.220424		969	4840.49	1325.75	3514.75	-0.630116		969	6321.53	2629.42	3692.11	-0.626715		969	3354.82	1559.33	1795.49	0.4154								969	3380.8	1368.85	2011.95	-0.691088		969	3204.27	376.183	2828.09	-0.248747								969	7.648
970	4878.16	429.629	4448.53	-0.22565		970	4725.54	1329.85	3395.69	-0.642645		970	6454.55	2501.54	3953.01	-0.600338		970	3320.24	1633.71	1686.53	0.329506								970	3314.26	1320.79	1993.47	-0.693926		970	3198.92	371.605	2827.31	-0.248952								970	7.435
971	4832.48	402.203	4430.27	-0.228827		971	4775.5	1340.16	3435.33	-0.638473		971	6375.03	2585.16	3789.87	-0.616832		971	3273.32	1557.5	1715.82	0.352594								971	3378.95	1430.7	1948.25	-0.700869		971	3195.16	382.382	2812.78	-0.252812								971	7.127
972	4977.6	403.581	4574.02	-0.203805		972	4740.65	1224.09	3516.56	-0.629925		972	6298.52	2534.79	3763.72	-0.619475		972	3240.23	1499.34	1740.89	0.372356								972	3333.12	1317.6	2015.52	-0.69054		972	3169.45	400.049	2769.4	-0.264335								972	6.894
973	4879.12	422.53	4456.59	-0.224246		973	5213.02	1306.78	3906.24	-0.588916		973	6171.3	2606.69	3564.6	-0.639607		973	3250.6	1482.67	1767.94	0.393678								973	3405.95	1380.42	2025.53	-0.689003		973	3206.17	396.887	2809.28	-0.253741								973	6.998
974	4988.26	424.486	4563.77	-0.205589		974	4818.14	1365.59	3452.55	-0.636661		974	6204.94	2501.46	3703.48	-0.625566		974	3227.31	1425.43	1801.88	0.420439								974	3435.97	1330.83	2105.14	-0.67678		974	3195.36	379.058	2816.31	-0.251876								974	6.845
975	4841.74	422.959	4418.78	-0.230828		975	4894.45	1361.53	3532.92	-0.628204		975	6082.4	2504.27	3578.13	-0.63824		975	3253.25	1520.96	1732.29	0.365581								975	3418.66	1350.72	2067.94	-0.682492		975	3198.88	392.027	2806.85	-0.254387								975	6.618
976	4932.46	423.592	4508.87	-0.215146		976	4811.67	1324.89	3486.78	-0.633059		976	6226.34	2627.8	3598.54	-0.636176		976	3142.22	1579.67	1562.55	0.231767								976	3347.5	1296.14	2051.37	-0.685036		976	3142.55	388.821	2753.73	-0.268499								976	6.719
977	4903.3	414.889	4488.41	-0.218707		977	4827.62	1324.5	3503.12	-0.63134		977	6191.72	2535	3656.72	-0.630294		977	3154.81	1649.85	1504.97	0.186376								977	3344.13	1336.53	2007.6	-0.691755		977	3140.56	376.316	2764.24	-0.265706								977	6.548
978	4730.31	420.959	4309.35	-0.249876		978	4855.41	1358.36	3497.05	-0.631978		978	6241.61	2455.41	3786.2	-0.617203		978	3114.53	1471.83	1642.7	0.294953								978	3321.55	1394.3	1927.25	-0.704093		978	3171.84	397.074	2774.77	-0.262911								978	6.436
979	4704.79	428.539	4276.25	-0.255637		979	4772.51	1244.15	3528.35	-0.628684		979	6285.71	2595.32	3690.39	-0.626889		979	3161	1632.17	1528.82	0.205183								979	3385.82	1356	2029.81	-0.688345		979	3222.21	372.804	2849.41	-0.243083								979	6.226
980	4704.4	416.293	4288.11	-0.253573		980	4776.67	1337.62	3439.05	-0.638082		980	6327.91	2490.31	3837.6	-0.612006		980	3169.2	1538.04	1631.16	0.285857								980	3291.86	1330.05	1961.81	-0.698787		980	3207.45	390.775	2816.68	-0.251776								980	6.384
981	4617.26	400.865	4216.39	-0.266057		981	4834.77	1279.51	3555.26	-0.625852		981	5963.02	2592.09	3370.92	-0.659189		981	3098.92	1532.73	1566.19	0.234641								981	3307.2	1335.13	1972.07	-0.697212		981	3156.78	383.931	2772.85	-0.263419								981	6.28
982	4638.14	413.422	4224.72	-0.264608		982	4771.43	1308.44	3462.99	-0.635562		982	6002.69	2588.39	3414.31	-0.654803		982	3063.93	1504.32	1559.61	0.229456								982	3342.89	1390.01	1952.88	-0.700158		982	3181.39	373.918	2807.47	-0.254223								982	6.57
983	4598.62	410.212	4188.41	-0.270929		983	4774.04	1215.72	3558.32	-0.625531		983	5193.03	1560.97	3632.05	-0.632788		983	3046.51	1541.06	1505.45	0.186758								983	3354.75	1322.1	2032.65	-0.68791		983	3115.06	374.308	2740.75	-0.271946								983	6.146
984	4569.8	443.149	4126.65	-0.281679		984	4765.81	1294.75	3471.06	-0.634713		984	5079.2	1668.71	3410.49	-0.655188		984	3021.52	1650.82	1370.7	0.0805375								984	3317.66	1385.07	1932.59	-0.703273		984	3173.43	388.144	2785.29	-0.260115								984	6.165
985	4629.88	417.362	4212.52	-0.266732		985	4782.8	1293.8	3489	-0.632825		985	5053.24	1544.1	3509.14	-0.645214		985	2987.35	1543.03	1444.32	0.138571								985	3322.5	1303.77	2018.73	-0.690047		985	3141.74	376.925	2764.81	-0.265554								985	6.12
986	4690.23	428.165	4262.07	-0.258107		986	4743.07	1359.2	3383.87	-0.643889		986	4051.29	1603.6	2447.69	-0.752531		986	2973.37	1651.6	1321.77	0.04196								986	3264.15	1309.35	1954.8	-0.699864		986	3187.7	390.548	2797.15	-0.256964								986	5.949
987	4775.03	423.358	4351.68	-0.242509		987	4715.35	1290.43	3424.92	-0.639569		987	4007.84	472.251	3535.59	-0.64254		987	2976.64	1545.11	1431.53	0.128486								987	3232.41	1299.15	1933.26	-0.70317		987	3211.24	410.88	2800.36	-0.256112								987	6.058
988	4640.39	415.35	4225.04	-0.264552		988	4693.47	1309.85	3383.62	-0.643916		988	3941.88	449.678	3492.2	-0.646928		988	2944.32	1528.02	1416.3	0.11648								988	3274.65	1306.52	1968.13	-0.697817		988	3241.02	401.123	2839.89	-0.24561								988	6.049
989	4626.87	404.638	4222.23	-0.265042		989	4805.44	1289.85	3515.58	-0.630028		989	4071.51	451.108	3620.41	-0.633965		989	2899.92	1544.78	1355.14	0.068269								989	3250.57	1308.99	1941.58	-0.701892		989	3220.88	362.829	2858.05	-0.240788								989	6.031
990	4656.31	420.692	4235.61	-0.262712		990	4753.84	1277.4	3476.44	-0.634147		990	4028.15	446.026	3582.13	-0.637835		990	2923.95	1610.71	1313.25	0.0352429								990	3184.71	1339.73	1844.98	-0.716724		990	3156.67	398.212	2758.46	-0.267243								990	6.278
991	4620.76	422.263	4198.5	-0.269172		991	4726.99	1326.46	3400.52	-0.642137		991	3940.42	453.666	3486.75	-0.647478		991	2882.28	1538.25	1344.03	0.0595125								991	3168.22	1375.41	1792.81	-0.724734		991	3185.95	383.224	2802.73	-0.255483								991	6.127
992	4713.41	409.777	4303.63	-0.250872		992	4719.2	1337.7	3381.51	-0.644138		992	4013.4	449.52	3563.88	-0.63968		992	2876.2	1671.74	1204.46	-0.0505132								992	3208.15	1343.29	1864.86	-0.713672		992	3153.78	405.67	2748.11	-0.269991								992	5.89
993	4498.62	410.83	4087.79	-0.288443		993	4822.79	1340.22	3482.57	-0.633502		993	3941.44	446.861	3494.58	-0.646686		993	2878.76	1647.38	1231.38	-0.0292959								993	3185.19	1367.13	1818.06	-0.720858		993	3190.93	374.186	2816.75	-0.251759								993	6.154
994	4462.45	424.353	4038.1	-0.297093		994	4731.55	1236.85	3494.69	-0.632226		994	3988.8	446.313	3542.49	-0.641843		994	2838.55	1514.98	1323.57	0.0433837								994	3188.22	1344	1844.22	-0.716841		994	3159.69	388.818	2770.88	-0.263944								994	5.696
995	4468	438.113	4029.89	-0.298522		995	4715.74	1307.25	3408.48	-0.641299		995	3934.69	453.463	3481.22	-0.648037		995	2828.25	1587.07	1241.18	-0.0215713								995	3179.18	1326.4	1852.78	-0.715527		995	3204.6	406.915	2797.69	-0.256822								995	5.882
996	4607.3	417.22	4190.07	-0.270638		996	4738.76	1263.92	3474.84	-0.634315		996	4050.19	433.732	3616.46	-0.634364		996	2779.7	1565.95	1213.75	-0.0431938								996	3162.12	1357.73	1804.39	-0.722956		996	3225.4	388.635	2836.76	-0.246442								996	5.963
997	4505.52	418.148	4087.37	-0.288517		997	4674.3	1309.22	3365.08	-0.645867		997	4021.29	462.146	3559.14	-0.640159		997	2811.29	1578.61	1232.68	-0.0282671								997	3208.38	1366.49	1841.89	-0.717198		997	3244.82	392.111	2852.7	-0.242207								997	5.701
998	4568.23	429.995	4138.24	-0.279662		998	4783.98	1301.37	3482.62	-0.633497		998	4157.71	452.41	3705.3	-0.625382		998	2809.83	1544.71	1265.12	-0.00269995								998	3129.58	1325.73	1803.85	-0.723039		998	3221.68	384.143	2837.53	-0.246237								998	5.793
999	4521.51	413.165	4108.34	-0.284865		999	4784.38	1294.41	3489.97	-0.632723		999	4185.17	444.694	3740.47	-0.621826		999	2788.48	1608.95	1179.53	-0.0701649								999	3123.55	1352.27	1771.28	-0.72804		999	3191.42	391.754	2799.67	-0.256295								999	5.685
1000	4571.95	414.581	4157.37	-0.276331		1000	4762.37	1316.74	3445.62	-0.63739		1000	4113.48	453.066	3660.41	-0.62992		1000	2810.49	1552.55	1257.94	-0.00835527								1000	3162.75	1351.76	1810.99	-0.721943		1000	3197.22	385.487	2811.73	-0.25309								1000	5.543
1001	4407.19	418.193	3989	-0.30564		1001	5153.52	1315.59	3837.93	-0.596105		1001	4058.54	464.729	3593.81	-0.636654		1001	2757.75	1557.65	1200.09	-0.0539565								1001	3094.35	1314.92	1779.43	-0.726788		1001	3261.04	395.055	2865.99	-0.238679								1001	5.699
1002	4346.12	413.048	3933.07	-0.315374		1002	5185.16	1359.35	3825.81	-0.597381		1002	4140.52	451.649	3688.87	-0.627044		1002	2743.31	1634.44	1108.86	-0.125875								1002	3141.78	1396.88	1744.91	-0.73209		1002	3166.82	405.348	2761.47	-0.266442								1002	5.533
1003	4269.67	402.023	3867.65	-0.326763		1003	5108.95	1266.06	3842.89	-0.595583		1003	3944.25	459.476	3484.77	-0.647678		1003	2736.89	1591.15	1145.73	-0.0968089								1003	3086.03	1347.68	1738.35	-0.733096		1003	3247.32	397.719	2849.6	-0.243032								1003	5.64
1004	4307.29	430.175	3877.12	-0.325115		1004	4773.85	1314.89	3458.96	-0.635987		1004	3893.64	439.779	3453.86	-0.650803		1004	2741.3	1620.68	1120.62	-0.116606								1004	3112.94	1359.58	1753.36	-0.730791		1004	3199.49	398.397	2801.1	-0.255916								1004	5.537
1005	4200.98	428.317	3772.67	-0.343296		1005	4789.15	1397.16	3391.99	-0.643034		1005	3910.99	472.633	3438.36	-0.652371		1005	2702.88	1559.53	1143.36	-0.0986835								1005	3029.75	1251.03	1778.72	-0.726897		1005	3196.34	413.339	2783	-0.260724								1005	5.585
1006	4171.86	415.261	3756.6	-0.346093		1006	4653.29	1292.92	3360.37	-0.646362		1006	3801.22	454.166	3347.05	-0.661602		1006	2733.68	1516.05	1217.63	-0.0401351								1006	3102.12	1370.31	1731.81	-0.7341		1006	3248.32	404.077	2844.24	-0.244455								1006	5.336
1007	4128.6	426.427	3702.17	-0.355567		1007	4809.42	1352.94	3456.48	-0.636248		1007	3816.03	458.534	3357.5	-0.660546		1007	2688.73	1583.85	1104.87	-0.12902								1007	3100.97	1296.98	1803.99	-0.723017		1007	3180.01	392.657	2787.35	-0.259567								1007	5.538
1008	4078.34	415.042	3663.29	-0.362335		1008	4930.5	1349.72	3580.78	-0.623167		1008	3796.07	447.398	3348.67	-0.661439		1008	2684.66	1510.65	1174.01	-0.0745195								1008	3086.34	1327.03	1759.31	-0.729878		1008	3240.64	410.642	2830	-0.248239								1008	5.288
1009	4083.13	404.193	3678.93	-0.359612		1009	4763.15	1318.3	3444.85	-0.637472		1009	3750.24	451.952	3298.29	-0.666532		1009	2659.14	1578.84	1080.3	-0.148389								1009	3131.46	1337.38	1794.08	-0.724539		1009	3218.29	392.006	2826.28	-0.249226								1009	5.386
1010	4100.71	420.673	3680.03	-0.359421		1010	4791.66	1362.8	3428.86	-0.639155		1010	3627.72	469.638	3158.08	-0.680708		1010	2686.66	1525.83	1160.83	-0.0849071								1010	3166.42	1332.64	1833.77	-0.718445		1010	3208.31	398.239	2810.07	-0.253531								1010	5.401
1011	3940.72	407.755	3532.97	-0.385021		1011	4914.61	1321.93	3592.69	-0.621914		1011	3735.23	462.696	3272.53	-0.669136		1011	2625.15	1554.17	1070.98	-0.155736								1011	3155.34	1389.57	1765.76	-0.728887		1011	3253.62	374.884	2878.74	-0.235292								1011	5.187
1012	4018.6	421.513	3597.08	-0.37386		1012	4931.77	1367.17	3564.61	-0.624869		1012	3603.11	455.959	3147.16	-0.681812		1012	2640.92	1628.14	1012.77	-0.201624								1012	3111.18	1326.75	1784.43	-0.72602		1012	3260.55	410.823	2849.73	-0.242997								1012	5.394
1013	3899.69	411.095	3488.6	-0.392744		1013	5152.77	1325.49	3827.28	-0.597225		1013	3619.67	451.999	3167.68	-0.679738		1013	2627.21	1579.42	1047.79	-0.174018								1013	3109.51	1410.76	1698.75	-0.739177		1013	3264.86	389.258	2875.61	-0.236123								1013	5.114
1014	3942.33	418.234	3524.09	-0.386565		1014	5210.74	1400.72	3810.02	-0.599042		1014	3530.59	468.604	3061.99	-0.690423		1014	2643.8	1708.54	935.268	-0.262721								1014	3093.76	1315.29	1778.46	-0.726937		1014	3225.92	395.958	2829.96	-0.248248								1014	5.493
1015	3989.2	426.738	3562.46	-0.379887		1015	5042.15	1333.56	3708.59	-0.609716		1015	3592.86	473.438	3119.43	-0.684616		1015	2637.77	1621.35	1016.41	-0.198754								1015	3124.93	1291.31	1833.62	-0.718469		1015	3353.3	401.483	2951.81	-0.215879								1015	5.273
1016	3897.44	421.173	3476.26	-0.394891		1016	4979.51	1312.99	3666.52	-0.614144		1016	3650.95	463.891	3187.06	-0.677778		1016	2578.25	1605.49	972.763	-0.233163								1016	3107.19	1305.8	1801.39	-0.723416		1016	3326.59	399.022	2927.56	-0.222321								1016	5.354
1017	3945.86	429.583	3516.28	-0.387925		1017	4926.97	1394.63	3532.34	-0.628264		1017	3692.23	470.543	3221.69	-0.674277		1017	2597.67	1578.94	1018.73	-0.196928								1017	3113.39	1315.02	1798.37	-0.723881		1017	3298.76	396.962	2901.8	-0.229165								1017	5.352
1018	3928.99	418.223	3510.77	-0.388885		1018	4940.63	1299.62	3641.01	-0.616828		1018	3644.2	451.779	3192.42	-0.677236		1018	2575.23	1672.39	902.839	-0.288285								1018	3130.65	1355.67	1774.98	-0.727472		1018	3314.22	376.173	2938.05	-0.219536								1018	5.209
1019	3936.56	409.274	3527.29	-0.386009		1019	4985.51	1356.71	3628.79	-0.618114		1019	3600.54	458.36	3142.18	-0.682315		1019	2548.42	1622.25	926.164	-0.269898								1019	3149.61	1329.34	1820.27	-0.720518		1019	3341.83	396.163	2945.67	-0.217513								1019	5.101
1020	3901.83	417.931	3483.9	-0.393561		1020	5118.47	1316.32	3802.15	-0.59987		1020	3498.29	464.557	3033.73	-0.69328		1020	2583.17	1590.33	992.839	-0.217337								1020	3163.53	1358.04	1805.49	-0.722787		1020	3324.88	401.877	2923	-0.223533								1020	5.074
1021	3911.19	406.825	3504.36	-0.39		1021	5161.09	1361.05	3800.03	-0.600093		1021	3603.15	472.553	3130.6	-0.683487		1021	2581.06	1484.44	1096.61	-0.135532								1021	3127.78	1338.58	1789.2	-0.725289		1021	3335.03	388.124	2946.9	-0.217184								1021	5.33
1022	3883.66	400.865	3482.79	-0.393754		1022	5257.81	1379.91	3877.9	-0.591898		1022	3492.42	460.733	3031.68	-0.693487		1022	2558.63	1675.93	882.701	-0.30416								1022	3120.7	1320.9	1799.8	-0.723661		1022	3311.67	395.214	2916.46	-0.225271								1022	5.202
1023	3813.14	439.941	3373.2	-0.412832		1023	5181.83	1338.37	3843.47	-0.595522		1023	3412.63	441.003	2971.63	-0.699558		1023	2547.49	1678.56	868.929	-0.315016								1023	3120.57	1310.48	1810.1	-0.72208		1023	3371.91	393.12	2978.79	-0.208715								1023	5.254
1024	3784.15	408.928	3375.22	-0.412479		1024	5259	1351.56	3907.44	-0.58879		1024	3323.14	447.755	2875.39	-0.709289		1024	2549.78	1652.28	897.509	-0.292487								1024	3106.61	1358.5	1748.11	-0.731597		1024	3380.58	390.763	2989.81	-0.205785								1024	5.265
1025	3844.96	421.129	3423.83	-0.404017		1025	5204.78	1335.14	3869.65	-0.592767		1025	3434.5	456.025	2978.48	-0.698866		1025	2525.95	1538.32	987.636	-0.221439								1025	3118.06	1351.93	1766.13	-0.72883		1025	3383.53	378.521	3005.01	-0.201749								1025	5.24
1026	3824.36	415.8	3408.56	-0.406675		1026	5193.51	1360.87	3832.64	-0.596661		1026	3421.6	471.166	2950.44	-0.701701		1026	2542.75	1530.46	1012.29	-0.202005								1026	3099.75	1336.56	1763.18	-0.729283		1026	3414.45	386.996	3027.45	-0.195787								1026	5.155
1027	3873.26	413.713	3459.55	-0.3978		1027	5204.8	1334.89	3869.91	-0.592739		1027	3592.93	468.757	3124.17	-0.684136		1027	2547.65	1512.68	1034.97	-0.184128								1027	3148.21	1368.51	1779.7	-0.726747		1027	3426.96	398.248	3028.71	-0.195452								1027	5.204
1028	3875.99	413.913	3462.07	-0.397361		1028	5331.29	1371.77	3959.51	-0.583309		1028	3561.72	439.906	3121.82	-0.684374		1028	2513.12	1595.35	917.775	-0.276511								1028	3131.19	1320.34	1810.85	-0.721965		1028	3447.86	391.355	3056.51	-0.188069								1028	5.104
1029	3678.72	415.306	3263.42	-0.431941		1029	5362.59	1391.81	3970.78	-0.582124		1029	3421.41	443.093	2978.32	-0.698882		1029	2488.46	1587.18	901.281	-0.289513								1029	3150.3	1235.65	1914.64	-0.706028		1029	3512.91	399.419	3113.49	-0.172932								1029	5.065
1030	3736.26	407.667	3328.6	-0.420595		1030	5483.78	1294.79	4189	-0.559159		1030	3446.75	476.554	2970.2	-0.699703		1030	2486.43	1575.38	911.048	-0.281814								1030	3120.81	1389.08	1731.73	-0.734113		1030	3468.49	386.567	3081.92	-0.181318								1030	5.038
1031	3774.73	422.78	3351.95	-0.41653		1031	5581.85	1386.91	4194.94	-0.558534		1031	3382.28	433.131	2949.15	-0.701831		1031	2550.41	1636.45	913.965	-0.279514								1031	3160.98	1321.2	1839.78	-0.717523		1031	3506.64	388.201	3118.44	-0.171616								1031	5.055
1032	3728.39	389.203	3339.19	-0.418751		1032	5869.24	1311.45	4557.79	-0.520348		1032	3388.95	440.803	2948.15	-0.701932		1032	2490.49	1560.78	929.706	-0.267105								1032	3194.63	1265.22	1929.4	-0.703762		1032	3523.14	403.138	3120.01	-0.171201								1032	4.97
1033	3778.72	410.954	3367.77	-0.413777		1033	5918.98	1363.18	4555.8	-0.520558		1033	3315.51	461.587	2853.93	-0.711459		1033	2477.99	1574.07	903.927	-0.287427								1033	3144.72	1358.89	1785.83	-0.725806		1033	3581.23	389.797	3191.43	-0.152228								1033	5.26
1034	3769.05	402.908	3366.14	-0.41406		1034	6013.6	1323.76	4689.84	-0.506451		1034	3365.11	468.404	2896.71	-0.707133		1034	2508.61	1550.42	958.196	-0.244647								1034	3150.07	1355.98	1794.08	-0.724539		1034	3588.79	390.551	3198.24	-0.150419								1034	5.162
1035	3704.57	416.582	3287.99	-0.427664		1035	6061.08	1389.51	4671.57	-0.508375		1035	3275.75	436.029	2839.72	-0.712895		1035	2502.91	1568.64	934.274	-0.263505								1035	3086.32	1349.83	1736.49	-0.733382		1035	3625.62	379.968	3245.65	-0.137824								1035	5.097
1036	3739.19	428.955	3310.23	-0.423791		1036	6024.33	1298.08	4726.25	-0.50262		1036	3278.28	438.818	2839.47	-0.712921		1036	2496.59	1515.94	980.654	-0.226943								1036	3074.07	1365.45	1708.62	-0.737661		1036	3685.87	369.78	3316.09	-0.119114								1036	5.314
1037	3742.07	407.536	3334.53	-0.419562		1037	6014.74	1334.53	4680.21	-0.507465		1037	3391.28	443.191	2948.09	-0.701939		1037	2487.98	1694.78	793.205	-0.37471								1037	3057.33	1323.45	1733.87	-0.733783		1037	3740.98	375.145	3365.83	-0.1059								1037	5.134
1038	3753.61	428.028	3325.58	-0.421121		1038	5894.23	1379.76	4514.47	-0.524907		1038	3272.65	453.601	2819.05	-0.714985		1038	2489.81	1487.21	1002.6	-0.209645								1038	3104.51	1371.42	1733.09	-0.733904		1038	3750.63	403.195	3347.43	-0.110788								1038	4.998
1039	3743.03	417.728	3325.3	-0.421168		1039	5929.96	1382.33	4547.63	-0.521417		1039	3236.79	464.453	2772.34	-0.719708		1039	2497.89	1426.97	1070.91	-0.15579								1039	3073.96	1365.28	1708.68	-0.737652		1039	3822.48	387.786	3434.69	-0.0876081								1039	4.977
1040	3680.23	431.213	3249.01	-0.434448		1040	5779.47	1296.85	4482.62	-0.528258		1040	3219.49	455.057	2764.43	-0.720507		1040	2500.1	1474.23	1025.87	-0.1913								1040	3142.22	1345.54	1796.68	-0.724141		1040	3941.06	375.279	3565.78	-0.0527843								1040	5.156
1041	3728.72	434.645	3294.07	-0.426604		1041	5732.23	1419.23	4313	-0.54611		1041	3221.46	441.306	2780.16	-0.718917		1041	2499.28	1508.64	990.64	-0.219071								1041	3114.71	1358.18	1756.53	-0.730305		1041	3971.6	378.706	3592.9	-0.0455823								1041	4.931
1042	3892.33	420.77	3471.56	-0.39571		1042	5804.82	1313.28	4491.55	-0.52732		1042	3249.43	445.978	2803.45	-0.716562		1042	2499.19	1510.73	988.463	-0.220787								1042	3034	1325.05	1708.95	-0.73761		1042	4003.95	399.854	3604.1	-0.0426066								1042	5.205
1043	3699.76	412.333	3287.42	-0.427762		1043	5806.13	1371.63	4434.5	-0.533323		1043	3193.07	441.563	2751.51	-0.721814		1043	2495.24	1591.94	903.297	-0.287924								1043	3104.86	1381.51	1723.35	-0.7354		1043	4143.73	391.305	3752.42	-0.00320601								1043	5.106
1044	3758.68	421.378	3337.3	-0.41908		1044	5732.75	1412.3	4320.45	-0.545326		1044	3233.56	447.033	2786.53	-0.718273		1044	2456.61	1662.19	794.416	-0.373756								1044	3193.07	1344.49	1848.58	-0.716172		1044	4143.7	397.462	3746.24	-0.00484847								1044	5.049
1045	3755.82	417.431	3338.38	-0.418891		1045	5894.29	1376.02	4518.27	-0.524507		1045	3280.83	454.334	2826.49	-0.714232		1045	2472.03	1527.41	944.616	-0.255352								1045	3159.2	1365.96	1793.23	-0.72467		1045	4465.81	392.726	4073.08	0.0819747								1045	4.943
1046	3778.36	419.166	3359.2	-0.415268		1046	6031.13	1305.9	4725.23	-0.502727		1046	3246.34	447.705	2798.63	-0.717049		1046	2474.72	1604.67	870.055	-0.314129								1046	3112.47	1267.22	1845.26	-0.716682		1046	4307.2	378.905	3928.3	0.0435145								1046	5.025
1047	3803.6	395.098	3408.5	-0.406686		1047	6071.16	1338.29	4732.87	-0.501924		1047	3270.55	450.49	2820.06	-0.714882		1047	2472.77	1383.2	1089.57	-0.141087								1047	3098.49	1325.19	1773.3	-0.72773		1047	4381.28	399.582	3981.7	0.0576994								1047	5.041
1048	3916.57	424.17	3492.4	-0.392082		1048	6063.26	1347.58	4715.68	-0.503732		1048	3268.56	474.629	2793.93	-0.717524		1048	2472.61	1605.38	867.221	-0.316363								1048	3075.89	1349.1	1726.79	-0.734872		1048	4502.72	386.32	4116.4	0.093482								1048	5.103
1049	3879.76	413.33	3466.43	-0.396602		1049	5937.69	1358.05	4579.63	-0.51805		1049	3214.85	461.257	2753.59	-0.721603		1049	2449.43	1547.73	901.701	-0.289182								1049	3105.24	1396.4	1708.84	-0.737627		1049	4594.95	412.09	4182.86	0.111136								1049	4.802
1050	3785.24	443.245	3342	-0.418262		1050	5880.67	1363.34	4517.33	-0.524606		1050	3138.95	449.093	2689.85	-0.728047		1050	2447.37	1530.24	917.135	-0.277015								1050	3105.29	1309.56	1795.73	-0.724286		1050	4703.48	388.523	4314.96	0.146226								1050	5.039
1051	3909.18	388.244	3520.94	-0.387115		1051	6217.86	1368.5	4849.36	-0.489664		1051	3123.19	454.432	2668.75	-0.73018		1051	2435.94	1465.46	970.483	-0.234961								1051	3114.43	1302.91	1811.53	-0.721861		1051	4891.18	389.357	4501.83	0.195866								1051	5.064
1052	3952.56	410.889	3541.67	-0.383505		1052	5693	1381.07	4311.93	-0.546222		1052	3096.2	448.518	2647.68	-0.73231		1052	2470.3	1567.6	902.697	-0.288397								1052	3168.7	1355.2	1813.5	-0.721558		1052	5123.24	384.462	4738.78	0.258811								1052	5.055
1053	4144.21	406.965	3737.25	-0.349462		1053	5729.11	1370.29	4358.82	-0.541287		1053	3224.56	437.523	2787.03	-0.718222		1053	2445.59	1496.91	948.678	-0.25215								1053	3180.53	1338.04	1842.48	-0.717107		1053	5624.61	385.513	5239.09	0.391714								1053	4.971
1054	4083.12	403.376	3679.74	-0.359472		1054	5821.35	1373.72	4447.62	-0.531942		1054	3160.41	470.827	2689.58	-0.728074		1054	2435.89	1596.32	839.565	-0.338164								1054	3149.44	1299.51	1849.93	-0.715964		1054	5980.38	387.806	5592.57	0.485612								1054	4.815
1055	4159.62	418.35	3741.27	-0.348762		1055	5796.29	1350.81	4445.48	-0.532168		1055	3155.68	445.02	2710.66	-0.725943		1055	2457.48	1544.36	913.121	-0.28018								1055	3138.72	1338.65	1800.07	-0.72362		1055	6136.69	388.051	5748.64	0.527071								1055	4.939
1056	4144.85	407.552	3737.3	-0.349453		1056	5872.47	1357.91	4514.56	-0.524897		1056	3191.86	470.568	2721.29	-0.724869		1056	2431.56	1529.05	902.506	-0.288547								1056	3187.78	1364.54	1823.24	-0.720063		1056	6437.75	391.253	6046.49	0.606192								1056	5.02
1057	4114.87	412.173	3702.7	-0.355475		1057	5829.11	1342.52	4486.6	-0.527841		1057	3186	452.065	2733.94	-0.72359		1057	2453.46	1587.89	865.565	-0.317668								1057	3194.89	1335.86	1859.03	-0.714567		1057	6850.12	389.352	6460.77	0.716239								1057	4.903
1058	4088.09	423.925	3664.16	-0.362184		1058	5722.69	1276.27	4446.42	-0.532069		1058	3232.16	464.295	2767.87	-0.720159		1058	2441.46	1515.84	925.618	-0.270328								1058	3188.1	1297.8	1890.3	-0.709766		1058	7160.15	379.768	6780.38	0.801142								1058	4.82
1059	4083.11	418.227	3664.88	-0.362058		1059	5665.38	1337.2	4328.18	-0.544512		1059	3154.73	448.546	2706.19	-0.726396		1059	2471.35	1521.7	949.652	-0.251382								1059	3222.15	1304.32	1917.83	-0.705539		1059	7476.01	380.643	7095.37	0.884816								1059	5.191
1060	4190.73	428.212	3762.51	-0.345064		1060	5486.47	1309.1	4177.37	-0.560382		1060	3149.64	459.241	2690.39	-0.727992		1060	2455.99	1476.57	979.43	-0.227908								1060	3231.12	1354.46	1876.66	-0.71186		1060	7567.04	401.85	7165.19	0.903364								1060	4.99
1061	4210.14	413.983	3796.16	-0.339207		1061	5684.1	1368.63	4315.47	-0.545849		1061	3080.64	451.774	2628.87	-0.734213		1061	2476.62	1575.87	900.754	-0.289929								1061	3238.62	1328.97	1909.65	-0.706794		1061	7904.12	392.977	7511.14	0.995262								1061	4.92
1062	4266.7	428.532	3838.17	-0.331894		1062	5456.45	1356.01	4100.44	-0.568479		1062	3197.24	448.295	2748.94	-0.722073		1062	2432.36	1645.62	786.733	-0.379812								1062	3251.76	1375.28	1876.48	-0.711888		1062	7815.49	393.444	7422.04	0.971593								1062	4.943
1063	4253.48	422.11	3831.37	-0.333078		1063	5522.44	1300.98	4221.45	-0.555744		1063	3170.37	443.302	2727.07	-0.724285		1063	2429.33	1497.67	931.666	-0.26556								1063	3214.86	1288	1926.86	-0.704153		1063	7903.48	388.694	7514.78	0.996228								1063	5.055
1064	4436.94	404.951	4031.99	-0.298156		1064	5498.41	1354.02	4144.39	-0.563854		1064	3177.93	494.063	2683.87	-0.728652		1064	2432.32	1582.94	849.375	-0.330431								1064	3167.96	1349.26	1818.71	-0.720758		1064	7879.56	405.592	7473.97	0.985386								1064	4.884
1065	4441.94	405.9	4036.04	-0.29745		1065	5497.14	1291.53	4205.61	-0.557411		1065	3095.19	445.178	2650.01	-0.732075		1065	2450.2	1579.57	870.636	-0.313671								1065	3216.74	1389.2	1827.54	-0.719401		1065	7979.49	392.23	7587.26	1.01548								1065	5.177
1066	4395.95	407.404	3988.55	-0.305718		1066	5414.04	1310.04	4104	-0.568104		1066	3153.26	470.749	2682.51	-0.72879		1066	2440.46	1474.87	965.59	-0.238818								1066	3206.84	1300.27	1906.57	-0.707268		1066	8015.23	388.3	7626.93	1.02602								1066	4.778
1067	4395.11	410.326	3984.79	-0.306373		1067	5413.13	1350.35	4062.78	-0.572442		1067	3078.51	465.555	2612.96	-0.735821		1067	2451.2	1484.83	966.368	-0.238205								1067	3281.12	1335.15	1945.97	-0.701219		1067	8087.54	383.608	7703.93	1.04647								1067	4.843
1068	4372.95	408.841	3964.11	-0.309972		1068	5466.58	1417.03	4049.55	-0.573834		1068	3033.98	446.064	2587.92	-0.738353		1068	2426.53	1590.76	835.775	-0.341152								1068	3260.82	1344.67	1916.15	-0.705796		1068	8072.52	390.451	7682.07	1.04067								1068	4.994
1069	4268.7	401.93	3866.77	-0.326916		1069	5683	1348.75	4334.25	-0.543873		1069	3016.21	449.58	2566.63	-0.740505		1069	2421.23	1527.56	893.671	-0.295512								1069	3188.62	1290.48	1898.14	-0.708562		1069	8046.04	392.014	7654.03	1.03322								1069	4.988
1070	4288.52	417.435	3871.09	-0.326164		1070	5636.83	1327.66	4309.16	-0.546513		1070	3143.5	443.462	2700.03	-0.727018		1070	2414.33	1618.1	796.228	-0.372327								1070	3198.89	1329.59	1869.31	-0.712989		1070	7729.64	389.639	7340	0.9498								1070	4.859
1071	4232.12	392.189	3839.93	-0.331588		1071	5495.88	1313.79	4182.09	-0.559886		1071	3043.73	446.305	2597.43	-0.737392		1071	2427.99	1582.43	845.56	-0.333438								1071	3218.15	1297.76	1920.39	-0.705146		1071	7696.14	402.185	7293.95	0.937568								1071	4.876
1072	4293.58	414.932	3878.65	-0.324847		1072	5391.47	1412.99	3978.48	-0.581313		1072	3046.68	444.453	2602.22	-0.736907		1072	2453.99	1507.68	946.307	-0.254019								1072	3201.45	1314.45	1887	-0.710273		1072	7472.32	383.642	7088.68	0.883039								1072	4.884
1073	4221.99	415.304	3806.69	-0.337375		1073	5423.15	1296.03	4127.12	-0.565671		1073	2977.99	456.714	2521.28	-0.745091		1073	2425.88	1469.68	956.199	-0.246221								1073	3178.82	1297.7	1881.12	-0.711176		1073	7369.55	374.396	6995.15	0.858193								1073	4.861
1074	4238.45	401.015	3837.44	-0.332022		1074	5334.62	1342.35	3992.27	-0.579863		1074	2977.85	451.404	2526.44	-0.744568		1074	2416.44	1512.68	903.759	-0.28756								1074	3210.66	1316.46	1894.2	-0.709167		1074	7369.81	375.334	6994.48	0.858015								1074	4.829
1075	4219.2	390.451	3828.75	-0.333534		1075	5383.87	1349.83	4034.04	-0.575467		1075	2936.43	453.146	2483.29	-0.748932		1075	2408.25	1605.39	802.861	-0.367098								1075	3205.38	1320.77	1884.62	-0.710638		1075	7162.57	394.645	6767.92	0.797833								1075	4.856
1076	4147.69	421.13	3726.56	-0.351322		1076	5437.83	1384.05	4053.78	-0.573389		1076	2986.73	458.832	2527.9	-0.744422		1076	2433.67	1539.55	894.119	-0.295159								1076	3148.23	1353.68	1794.54	-0.724469		1076	7370.52	392.093	6978.43	0.853752								1076	4.775
1077	4291.72	416.086	3875.64	-0.325372		1077	5394.05	1334.01	4060.04	-0.57273		1077	2937.37	452.401	2484.97	-0.748762		1077	2419.7	1581.05	838.65	-0.338886								1077	3201.96	1343.26	1858.7	-0.714618		1077	7341.79	387.779	6954.01	0.847266								1077	5.096
1078	4248.18	417.828	3830.36	-0.333254		1078	5353.52	1342.48	4011.04	-0.577887		1078	2919.57	470.264	2449.3	-0.752367		1078	2422.38	1495.21	927.173	-0.269102								1078	3221.1	1338.94	1882.16	-0.711015		1078	6964.16	389.627	6574.53	0.74646								1078	5.191
1079	4311.36	410.045	3901.31	-0.320903		1079	5301.5	1364.36	3937.14	-0.585664		1079	2906.8	447.244	2459.55	-0.751331		1079	2447.9	1526.71	921.198	-0.273812								1079	3285.58	1331.13	1954.45	-0.699917		1079	6770.83	370.31	6400.52	0.700236								1079	4.873
1080	4293.47	419.998	3873.47	-0.32575		1080	5413.38	1380.61	4032.77	-0.575601		1080	2960.68	451.115	2509.57	-0.746275		1080	2416.92	1559.2	857.719	-0.323853								1080	3278.51	1323.88	1954.62	-0.69989		1080	6769.91	386.518	6383.39	0.695685								1080	4.657
1081	4320.1	405.61	3914.49	-0.31861		1081	5203.35	1339.66	3863.69	-0.593394		1081	2998.83	451.535	2547.29	-0.74246		1081	2448.57	1557.72	890.855	-0.297732								1081	3299.57	1333.05	1966.52	-0.698064		1081	6614.92	412.848	6202.07	0.64752								1081	4.765
1082	4230.39	415.831	3814.56	-0.336004		1082	5370.9	1264.01	4106.88	-0.567801		1082	2946.39	452.757	2493.63	-0.747886		1082	2445.21	1461.23	983.977	-0.224323								1082	3237.99	1386.51	1851.48	-0.715726		1082	6608.15	388.803	6219.35	0.652109								1082	4.77
1083	4293.2	419.123	3874.08	-0.325644		1083	5467.44	1311.44	4156	-0.562632		1083	2908.65	444.075	2464.58	-0.750823		1083	2424.97	1643.28	781.697	-0.383782								1083	3246.62	1374.27	1872.35	-0.712523		1083	6391.27	389.623	6001.65	0.594279								1083	4.777
1084	4301.93	397.362	3904.57	-0.320336		1084	5351.56	1363.75	3987.81	-0.580332		1084	2919.36	429.703	2489.66	-0.748288		1084	2443.27	1620.64	822.629	-0.351515								1084	3319.65	1338.68	1980.97	-0.695845		1084	6259.38	392.548	5866.83	0.558465								1084	4.865
1085	4258.2	402.521	3855.68	-0.328846		1085	5340.95	1362.77	3978.18	-0.581345		1085	2981.15	451.505	2529.65	-0.744244		1085	2391.74	1495.65	896.089	-0.293606								1085	3331.17	1440.72	1890.45	-0.709743		1085	6248.85	390.242	5858.6	0.556281								1085	4.743
1086	4158.19	416.728	3741.46	-0.348728		1086	5266.17	1311.89	3954.28	-0.58386		1086	2978.51	449.319	2529.19	-0.744291		1086	2419.7	1549.55	870.158	-0.314048								1086	3341.46	1352.4	1989.06	-0.694603		1086	6245.53	380.62	5864.91	0.557955								1086	4.948
1087	4269.79	412.036	3857.76	-0.328485		1087	5394.11	1301.04	4093.08	-0.569254		1087	3004.2	460.582	2543.62	-0.742832		1087	2406.19	1564.03	842.162	-0.336117								1087	3304.4	1330.87	1973.53	-0.696987		1087	6088.67	391.769	5696.9	0.513326								1087	5.089
1088	4400.45	435.257	3965.2	-0.309783		1088	5872.79	1331.29	4541.5	-0.522063		1088	3055.79	456.556	2599.24	-0.737209		1088	2439.77	1548.54	891.231	-0.297436								1088	3291.19	1345.88	1945.31	-0.70132		1088	5862.8	388.251	5474.55	0.454259								1088	4.753
1089	4411.41	413.163	3998.24	-0.30403		1089	5479.86	1400.66	4079.19	-0.570715		1089	2986.33	457.461	2528.87	-0.744323		1089	2401.3	1623.57	777.729	-0.38691								1089	3388.2	1289.69	2098.5	-0.677799		1089	5807.91	376.932	5430.98	0.442687								1089	4.879
1090	4558.2	409.938	4148.26	-0.277917		1090	5326.42	1349.72	3976.7	-0.581501		1090	3018.49	447.736	2570.76	-0.740088		1090	2469.37	1650.9	818.468	-0.354795								1090	3398.77	1340.1	2058.67	-0.683915		1090	5763.1	390.867	5372.23	0.427081								1090	4.775
1091	4351.02	413.065	3937.95	-0.314525		1091	5407.52	1385.71	4021.81	-0.576754		1091	3009.02	484.317	2524.7	-0.744744		1091	2402.81	1588	814.815	-0.357675								1091	3381.99	1354.26	2027.74	-0.688664		1091	5624.09	399.3	5224.79	0.387914								1091	4.71
1092	4217.67	415.437	3802.23	-0.33815		1092	5277.86	1329.24	3948.62	-0.584456		1092	3069.77	456.481	2613.29	-0.735788		1092	2404.92	1582.56	822.363	-0.351725								1092	3355.1	1342.22	2012.88	-0.690946		1092	5675.24	380.895	5294.35	0.406392								1092	4.814
1093	4189.71	412.604	3777.11	-0.342523		1093	5336.47	1360.2	3976.26	-0.581547		1093	2992.42	468.343	2524.08	-0.744808		1093	2466.59	1423.52	1043.07	-0.177739								1093	3383.84	1326.41	2057.44	-0.684104		1093	5713.39	382.897	5330.49	0.415994								1093	4.944
1094	4360.96	438.997	3921.97	-0.317308		1094	5174.16	1319.89	3854.27	-0.594385		1094	2959.8	472.95	2486.85	-0.748572		1094	2433.67	1601.07	832.595	-0.343659								1094	3345.94	1350.47	1995.47	-0.693618		1094	5735.3	379.123	5356.17	0.422815								1094	4.893
1095	4347.21	415.492	3931.71	-0.315611		1095	5635.24	1343.92	4291.32	-0.548391		1095	2993.38	447.236	2546.14	-0.742577		1095	2449.56	1645.14	804.419	-0.36587								1095	3322.64	1383.14	1939.49	-0.702213		1095	5698.08	386.94	5311.14	0.410852								1095	5.123
1096	4230.01	398.462	3831.55	-0.333046		1096	5341.17	1320.04	4021.13	-0.576825		1096	2983.72	443.12	2540.6	-0.743137		1096	2464.52	1586.14	878.383	-0.307564								1096	3380.45	1304.29	2076.15	-0.681231		1096	5612.86	374.605	5238.26	0.391492								1096	4.8
1097	4113.9	424.954	3688.95	-0.357869		1097	5135.71	1342.79	3792.92	-0.600842		1097	2945.08	452.901	2492.18	-0.748033		1097	2443.38	1598.4	844.981	-0.333895								1097	3439.81	1306.08	2133.73	-0.67239		1097	5479.26	384.38	5094.88	0.353405								1097	4.687
1098	4060.62	406.755	3653.86	-0.363976		1098	5098.09	1348.72	3749.37	-0.605425		1098	3063.06	446.676	2616.38	-0.735475		1098	2440.16	1644.82	795.345	-0.373023								1098	3392.13	1362.21	2029.91	-0.68833		1098	5581.13	385.566	5195.56	0.38015								1098	4.856
1099	4027.56	402.034	3625.52	-0.368909		1099	5092.97	1359.51	3733.46	-0.607099		1099	3101.85	459.368	2642.49	-0.732836		1099	2448.84	1645.2	803.641	-0.366484								1099	3417.37	1325.19	2092.18	-0.67877		1099	5642.46	389.133	5253.33	0.395495								1099	4.917
1100	3977.03	395.96	3581.07	-0.376648		1100	4994.46	1324.39	3670.07	-0.61377		1100	3094.31	454.23	2640.08	-0.733079		1100	2483.82	1565.22	918.595	-0.275864								1100	3306.46	1261.11	2045.36	-0.685958		1100	5581.02	395.258	5185.76	0.377547								1100	4.881
1101	3961.33	413.742	3547.59	-0.382475		1101	4962.08	1423.02	3539.07	-0.627557		1101	3027.29	451.162	2576.13	-0.739545		1101	2485.03	1601.67	883.361	-0.30364								1101	3302.27	1361.8	1940.47	-0.702062		1101	5621.98	386.985	5234.99	0.390625								1101	4.899
1102	3812.44	396.613	3415.83	-0.40541		1102	5006.15	1291.91	3714.24	-0.609121		1102	3042.35	458.124	2584.22	-0.738727		1102	2449.21	1659.21	790.001	-0.377236								1102	3335.91	1300.68	2035.24	-0.687513		1102	5480.17	369.009	5111.16	0.357731								1102	4.645
1103	3692.44	416.271	3276.17	-0.429721		1103	4993.22	1362.53	3630.68	-0.617915		1103	3141.03	469.22	2671.81	-0.729871		1103	2437.78	1619.54	818.243	-0.354973								1103	3361.51	1269.71	2091.8	-0.678828		1103	5520.8	395.061	5125.74	0.361602								1103	4.823
1104	3633.08	395.489	3237.59	-0.436437		1104	4925.23	1322.12	3603.12	-0.620816		1104	3027.92	463.773	2564.14	-0.740757		1104	2453.76	1653.47	800.297	-0.36912								1104	3371.45	1296.21	2075.24	-0.681371		1104	5451.25	381.944	5069.31	0.346612								1104	4.897
1105	3699.56	418.796	3280.76	-0.428922		1105	4927.45	1334.95	3592.5	-0.621933		1105	3025.26	453.055	2572.21	-0.739942		1105	2449.55	1591.49	858.064	-0.323581								1105	3359.81	1347.23	2012.58	-0.690991		1105	5367.19	390.569	4976.62	0.321992								1105	4.954
1106	3575.82	406.918	3168.9	-0.448392		1106	4852.62	1261.04	3591.58	-0.62203		1106	3053.02	461.309	2591.71	-0.73797		1106	2448.33	1559.91	888.419	-0.299652								1106	3376.3	1325.04	2051.26	-0.685053		1106	5366.62	391.976	4974.64	0.321465								1106	5.124
1107	3584.81	411.18	3173.63	-0.44757		1107	4844.71	1329.72	3514.99	-0.63009		1107	3085.01	454.814	2630.2	-0.734078		1107	2458.25	1456.9	1001.35	-0.210625								1107	3373.09	1334.59	2038.5	-0.687011		1107	5294.57	385.783	4908.78	0.303971								1107	4.856
1108	3562.66	416.591	3146.07	-0.452367		1108	4855.31	1416.29	3439.02	-0.638085		1108	3122.86	474.554	2648.3	-0.732248		1108	2453.53	1506.51	947.021	-0.253456								1108	3360.68	1352.63	2008.05	-0.691687		1108	5379.63	398.143	4981.49	0.323283								1108	4.824
1109	3486.21	409.679	3076.53	-0.464472		1109	4893.86	1369.25	3524.61	-0.629078		1109	3115.72	462.914	2652.81	-0.731793		1109	2449.45	1519.47	929.973	-0.266895								1109	3347.22	1355.03	1992.19	-0.694122		1109	5177.85	390.129	4787.72	0.271812								1109	4.838
1110	3560.02	412.644	3147.38	-0.452139		1110	4849.44	1364.92	3484.52	-0.633297		1110	3158.71	464.326	2694.39	-0.727589		1110	2430.29	1556.14	874.147	-0.310903								1110	3344.09	1351	1993.09	-0.693984		1110	5088.53	385.663	4702.87	0.249271								1110	4.764
1111	3671.14	417.578	3253.57	-0.433656		1111	4804.7	1322.12	3482.59	-0.6335		1111	3195.86	460.242	2735.62	-0.72342		1111	2430.15	1518.76	911.396	-0.281539								1111	3342.57	1397.5	1945.07	-0.701356		1111	5077.07	395.014	4682.06	0.243742								1111	4.984
1112	3559.07	400.456	3158.62	-0.450183		1112	4933.48	1325.16	3608.32	-0.620269		1112	3212.67	435.521	2777.15	-0.719221		1112	2421.49	1552.15	869.34	-0.314692								1112	3346.34	1392.96	1953.39	-0.70008		1112	5074.15	379.956	4694.19	0.246967								1112	5.039
1113	3544.09	403.43	3140.66	-0.453309		1113	4856.65	1373.91	3482.74	-0.633484		1113	3161.47	455.368	2706.11	-0.726404		1113	2492.15	1519.29	972.858	-0.233088								1113	3377.49	1302.82	2074.67	-0.681459		1113	5126.58	386.576	4740	0.259135								1113	4.972
1114	3556.22	382.263	3173.96	-0.447512		1114	4945.32	1360.1	3585.22	-0.622699		1114	3194.15	481.862	2712.28	-0.725779		1114	2447.25	1636.32	810.932	-0.360736								1114	3413.57	1391.48	2022.09	-0.689531		1114	5240.41	381.486	4858.92	0.290725								1114	5.029
1115	3482.79	415.354	3067.44	-0.466055		1115	4953.33	1386.49	3566.83	-0.624634		1115	3181.43	486.173	2695.25	-0.727501		1115	2451.75	1651.16	800.592	-0.368887								1115	3407.97	1405.54	2002.43	-0.692549		1115	5137.35	380.785	4756.57	0.263536								1115	4.777
1116	3468.54	393.289	3075.25	-0.464694		1116	5190.11	1341.09	3849.01	-0.594938		1116	3200.07	458.056	2742.01	-0.722774		1116	2477.4	1570.24	907.158	-0.28488								1116	3382.78	1378.69	2004.09	-0.692295		1116	5009.18	389.502	4619.68	0.227173								1116	4.801
1117	3393.98	406.688	2987.29	-0.480006		1117	5023.98	1333.7	3690.29	-0.611642		1117	3234.96	481.911	2753.05	-0.721658		1117	2446.18	1476.79	969.39	-0.235822								1117	3394.92	1323.05	2071.87	-0.681888		1117	5041.44	388.4	4653.04	0.236035								1117	4.838
1118	3379.23	398.661	2980.57	-0.481176		1118	4932.69	1287.3	3645.39	-0.616367		1118	3172.4	461.098	2711.3	-0.725879		1118	2495.33	1596.94	898.39	-0.291792								1118	3384.79	1359.74	2025.04	-0.689078		1118	5069.92	386.336	4683.59	0.244149								1118	4.806
1119	3411.86	393.262	3018.59	-0.474557		1119	4900.4	1335.97	3564.43	-0.624888		1119	3109.11	452.318	2656.8	-0.731389		1119	2481.07	1604.96	876.112	-0.309354								1119	3442.39	1354.55	2087.84	-0.679436		1119	4967.15	377.69	4589.46	0.219146								1119	5.033
1120	3316.25	405.682	2910.56	-0.493361		1120	4850.56	1308.69	3541.87	-0.627261		1120	3057.68	467.177	2590.51	-0.738091		1120	2461.83	1670.13	791.697	-0.375899								1120	3379.98	1383.8	1996.18	-0.693509		1120	4859.74	383.55	4476.19	0.189055								1120	4.851
1121	3313.32	420.679	2892.64	-0.496481		1121	4820.6	1298.27	3522.33	-0.629317		1121	3013.67	448.696	2564.97	-0.740673		1121	2484.62	1472.08	1012.54	-0.201807								1121	3349.34	1361.07	1988.27	-0.694724		1121	4859.66	363.048	4496.61	0.194482								1121	4.89
1122	3274.12	395.661	2878.46	-0.498949		1122	4841.5	1351.92	3489.57	-0.632765		1122	3032.5	463.179	2569.32	-0.740234		1122	2472.99	1678.39	794.601	-0.37361								1122	3282.74	1268.79	2013.95	-0.69078		1122	4787.71	393.393	4394.32	0.167308								1122	4.778
1123	3195.41	397.736	2797.67	-0.513012		1123	4849.09	1347.06	3502.03	-0.631454		1123	3084.97	451.664	2633.31	-0.733764		1123	2516.95	1552.36	964.582	-0.239612								1123	3274.88	1349.64	1925.24	-0.704402		1123	4732.45	387.98	4344.47	0.154065								1123	4.81
1124	3203.03	406.25	2796.78	-0.513167		1124	4880.15	1294.59	3585.56	-0.622663		1124	3118.52	441.837	2676.68	-0.729379		1124	2502.86	1589.8	913.066	-0.280223								1124	3267.5	1305.98	1961.52	-0.698831		1124	4764.07	393.805	4370.26	0.160918								1124	5.002
1125	3244.77	408.944	2835.82	-0.506371		1125	4761.56	1365.07	3396.49	-0.642561		1125	3185.15	447.597	2737.55	-0.723225		1125	2509.02	1610.12	898.901	-0.291389								1125	3375.69	1313.23	2062.46	-0.683333		1125	4788.46	392.22	4396.24	0.167818								1125	4.93
1126	3257.87	405.195	2852.68	-0.503438		1126	4669.36	1389.82	3279.54	-0.654869		1126	3237.92	473.349	2764.57	-0.720493		1126	2500.05	1530.93	969.124	-0.236032								1126	3310.57	1306.25	2004.32	-0.692259		1126	4653.87	381.372	4272.5	0.134947								1126	4.745
1127	3084.79	391.597	2693.19	-0.531199		1127	4797.31	1387.15	3410.16	-0.641122		1127	3198.15	472.735	2725.41	-0.724452		1127	2505.53	1579.36	926.169	-0.269894								1127	3278.7	1342.67	1936.02	-0.702746		1127	4502.05	386.021	4116.03	0.0933826								1127	4.779
1128	3147.02	397.291	2749.73	-0.521358		1128	4791.03	1331.42	3459.61	-0.635918		1128	3117.44	456.326	2661.11	-0.730953		1128	2490.05	1590.99	899.055	-0.291268								1128	3246.06	1283.43	1962.63	-0.698661		1128	4532.06	376.554	4155.5	0.103869								1128	5.103
1129	3091.92	418.422	2673.49	-0.534628		1129	4713.87	1327.68	3386.19	-0.643645		1129	3190.82	464.663	2726.16	-0.724376		1129	2486.48	1680.84	805.637	-0.36491								1129	3235.24	1346.68	1888.56	-0.710034		1129	4448.97	365.866	4083.1	0.084637								1129	4.719
1130	2968.4	419.962	2548.44	-0.556397		1130	4715.05	1355.93	3359.13	-0.646493		1130	3230.64	453.173	2777.47	-0.719189		1130	2546.13	1481.2	1064.93	-0.160504								1130	3217.84	1370.53	1847.31	-0.716366		1130	4440.2	375.887	4064.32	0.0796456								1130	4.491
1131	2964.1	411.755	2552.35	-0.555716		1131	4813.82	1321.48	3492.33	-0.632475		1131	3243.63	460.01	2783.62	-0.718567		1131	2477.01	1467.89	1009.12	-0.2045								1131	3190.57	1278.02	1912.55	-0.70635		1131	4307.14	377.22	3929.92	0.0439451								1131	4.794
1132	2882.81	411.26	2471.55	-0.56978		1132	4667.57	1357.13	3310.44	-0.651616		1132	3208.51	461.554	2746.95	-0.722274		1132	2502.92	1536.56	966.366	-0.238206								1132	3208.57	1322.74	1885.83	-0.710452		1132	4232.85	388.822	3844.03	0.0211298								1132	4.74
1133	2874.85	398.293	2476.56	-0.568909		1133	4651.03	1453.27	3197.76	-0.663475		1133	3204.17	464.277	2739.89	-0.722988		1133	2486.09	1655.48	830.613	-0.345221								1133	3171.05	1417.41	1753.64	-0.730748		1133	4129.43	378.683	3750.75	-0.0036499								1133	4.784
1134	2873.62	426.939	2446.69	-0.574108		1134	4616.82	1331.89	3284.94	-0.6543		1134	3182.42	448.226	2734.19	-0.723564		1134	2504.62	1530.94	973.682	-0.232439								1134	3202.92	1297.41	1905.51	-0.70743		1134	4048.12	377.738	3670.39	-0.0249978								1134	4.873
1135	2915.92	394.538	2521.38	-0.561106		1135	4580.36	1290.16	3290.2	-0.653746		1135	3329.25	459.501	2869.75	-0.709859		1135	2553.6	1473.79	1079.81	-0.14878								1135	3167.78	1335.22	1832.57	-0.71863		1135	3964.36	384.433	3579.93	-0.0490271								1135	4.777
1136	2896.69	400.343	2496.35	-0.565464		1136	4563.42	1324.65	3238.77	-0.659159		1136	3304.63	459.309	2845.32	-0.712328		1136	2525.01	1512.58	1012.43	-0.201893								1136	3115.6	1281.71	1833.89	-0.718427		1136	3924.41	382.223	3542.18	-0.0590537								1136	4.751
1137	2880.61	413.135	2467.47	-0.57049		1137	4561.26	1345.43	3215.83	-0.661573		1137	3227.44	442.256	2785.18	-0.718409		1137	2533.17	1624.19	908.984	-0.283441								1137	3164.47	1286.57	1877.9	-0.71167		1137	3940.49	388.7	3551.79	-0.0565011								1137	4.943
1138	2803.68	410.44	2393.24	-0.583411		1138	4614.49	1387.42	3227.07	-0.66039		1138	3294.3	462.492	2831.8	-0.713695		1138	2570.97	1575.59	995.383	-0.215332								1138	3140.21	1382.91	1757.3	-0.730187		1138	3858.58	388.578	3470	-0.0782273								1138	4.626
1139	2746.75	403.426	2343.32	-0.592101		1139	4478.44	1338.2	3140.24	-0.669528		1139	3404.27	461.507	2942.77	-0.702477		1139	2551.96	1558.99	992.972	-0.217232								1139	3193.28	1289.47	1903.81	-0.707692		1139	3989.84	367.925	3621.91	-0.037875								1139	4.861
1140	2798.02	400.159	2397.86	-0.582607		1140	4535.2	1308.93	3226.27	-0.660474		1140	3357.25	462.169	2895.09	-0.707298		1140	2582.46	1471.09	1111.36	-0.123903								1140	3138.82	1289.36	1849.45	-0.716038		1140	3814.85	384.628	3430.23	-0.088794								1140	4.901
1141	2839.02	408.571	2430.45	-0.576935		1141	4551.77	1311.72	3240.05	-0.659025		1141	3433.39	452.137	2981.25	-0.698586		1141	2544.53	1598.76	945.768	-0.254444								1141	3119.05	1314.25	1804.8	-0.722894		1141	3755.8	380.193	3375.61	-0.103303								1141	4.836
1142	2788	399.814	2388.18	-0.584291		1142	4539.16	1350.97	3188.19	-0.664481		1142	3408.86	456.062	2952.8	-0.701462		1142	2549.19	1470.2	1079	-0.149417								1142	3172.56	1313.36	1859.2	-0.714541		1142	3715.26	391.728	3323.53	-0.117137								1142	4.835
1143	2838.26	387.111	2451.15	-0.57333		1143	4487.89	1350.5	3137.39	-0.669828		1143	3569.59	444.316	3125.27	-0.684025		1143	2597.74	1582.09	1015.64	-0.199359								1143	3139.56	1434.25	1705.31	-0.738169		1143	3647.53	393.399	3254.13	-0.135572								1143	5.133
1144	2792.76	394.754	2398	-0.582583		1144	4446.64	1410.55	3036.09	-0.680488		1144	3509.74	459.914	3049.83	-0.691652		1144	2535.38	1543.25	992.13	-0.217896								1144	3160.12	1374.61	1785.52	-0.725854		1144	3593.34	381.853	3211.49	-0.1469								1144	4.94
1145	2820.6	405.799	2414.8	-0.579658		1145	4633.37	1326.67	3306.71	-0.65201		1145	3642.92	458.154	3184.77	-0.67801		1145	2571.76	1468.42	1103.34	-0.130227								1145	3123.4	1343.84	1779.56	-0.726769		1145	3627.49	397.488	3230	-0.141983								1145	4.701
1146	2847.99	409.61	2438.38	-0.575554		1146	4488.22	1436.23	3051.99	-0.678815		1146	3610.01	442.458	3167.56	-0.67975		1146	2530.88	1504.39	1026.49	-0.190812								1146	3060.65	1380.85	1679.8	-0.742086		1146	3502.88	375.527	3127.35	-0.169249								1146	5.141
1147	2742.86	388.873	2353.98	-0.590245		1147	4542.1	1341.84	3200.27	-0.663211		1147	3805.32	454.866	3350.46	-0.661258		1147	2547.86	1606.87	940.997	-0.258205								1147	3062.99	1362.54	1700.45	-0.738916		1147	3519.42	390.329	3129.09	-0.168787								1147	4.828
1148	2800.37	411.032	2389.34	-0.58409		1148	4524.17	1362.75	3161.42	-0.667299		1148	3698.7	462.051	3236.65	-0.672764		1148	2567.89	1680.87	887.019	-0.300756								1148	3089.66	1319.74	1769.92	-0.728249		1148	3498.12	390.63	3107.49	-0.174526								1148	4.665
1149	2793.39	380.72	2412.67	-0.580029		1149	4468.74	1342.26	3126.48	-0.670976		1149	3703.46	469.607	3233.85	-0.673047		1149	2571.52	1631.11	940.417	-0.258662								1149	3078.98	1392.2	1686.79	-0.741013		1149	3448.13	376.805	3071.32	-0.184133								1149	4.841
1150	2815.22	398.675	2416.54	-0.579356		1150	4481.47	1382.53	3098.94	-0.673874		1150	3668.02	441.37	3226.65	-0.673775		1150	2570.5	1577.48	993.025	-0.217191								1150	3084.47	1369.93	1714.54	-0.736752		1150	3492.82	383.164	3109.65	-0.173951								1150	5.064
1151	2858.69	393.486	2465.2	-0.570885		1151	4428.11	1333.66	3094.45	-0.674347		1151	3740.23	485.003	3255.23	-0.670886		1151	2578.61	1652.09	926.519	-0.269618								1151	3021.54	1362.6	1658.94	-0.745288		1151	3573.22	376.258	3196.97	-0.150757								1151	4.707
1152	2809.63	415.961	2393.66	-0.583337		1152	4376.9	1369.02	3007.88	-0.683458		1152	3728.61	475.866	3252.75	-0.671137		1152	2595.7	1525.1	1070.61	-0.156034								1152	3039.41	1342.31	1697.1	-0.739429		1152	3468.51	378.625	3089.89	-0.179201								1152	4.78
1153	2761.06	410.483	2350.58	-0.590838		1153	4379.3	1322.76	3056.53	-0.678337		1153	3709.4	458.846	3250.56	-0.671358		1153	2582.2	1627.61	954.59	-0.247489								1153	3046.45	1420.36	1626.09	-0.750333		1153	3404.83	377.575	3027.25	-0.19584								1153	4.737
1154	2727.48	419.195	2308.28	-0.598199		1154	4321.28	1409.2	2912.08	-0.693539		1154	3818.16	455.966	3362.2	-0.660071		1154	2605.5	1607.63	997.87	-0.213371								1154	2998.15	1337.22	1660.92	-0.744984		1154	3356.97	360.301	2996.66	-0.203965								1154	4.799
1155	2704.26	409.767	2294.5	-0.600599		1155	4384.08	1338.66	3045.41	-0.679508		1155	3907.96	479.76	3428.2	-0.653398		1155	2628.47	1412.87	1215.6	-0.041733								1155	3020.08	1359.85	1660.24	-0.74509		1155	3354.06	378.686	2975.37	-0.209621								1155	4.963
1156	2667.47	418.855	2248.62	-0.608585		1156	4386.26	1363.77	3022.49	-0.68192		1156	3810.31	456.211	3354.1	-0.660889		1156	2644.94	1567.47	1077.47	-0.150619								1156	2960.9	1270.64	1690.26	-0.74048		1156	3323.72	384.332	2939.38	-0.219182								1156	5.073
1157	2689.81	383.664	2306.15	-0.598571		1157	4375.14	1315.36	3059.78	-0.677996		1157	3744.22	464.528	3279.69	-0.668412		1157	2638.61	1562.04	1076.57	-0.151332								1157	2979.94	1346.41	1633.53	-0.74919		1157	3350.06	378.362	2971.7	-0.210596								1157	4.961
1158	2721.62	406.234	2315.38	-0.596964		1158	4389.43	1384.32	3005.12	-0.683748		1158	4002.52	471.041	3531.48	-0.642956		1158	2633.98	1558.46	1075.52	-0.152159								1158	2974.43	1295.11	1679.32	-0.742159		1158	3351.71	398.823	2952.89	-0.215594								1158	4.991
1159	2689.28	406.953	2282.33	-0.602718		1159	4398.77	1365.9	3032.87	-0.680827		1159	3960.28	486.964	3473.32	-0.648837		1159	2655.9	1607.4	1048.5	-0.17346								1159	3042.59	1310.21	1732.38	-0.734013		1159	3262.61	389.037	2873.57	-0.236664								1159	4.759
1160	2711.5	397.416	2314.08	-0.59719		1160	4332.83	1386.32	2946.51	-0.689915		1160	3862.76	470.208	3392.55	-0.657002		1160	2665.07	1657.51	1007.56	-0.205734								1160	3022.71	1338.23	1684.48	-0.741367		1160	3239.78	370.83	2868.95	-0.237893								1160	4.893
1161	2685.32	421.513	2263.81	-0.605941		1161	4340.13	1364.93	2975.2	-0.686897		1161	3961.97	466.069	3495.9	-0.646553		1161	2669.79	1578.65	1091.14	-0.139845								1161	3041.49	1390.74	1650.75	-0.746546		1161	3244.35	374.742	2869.61	-0.237717								1161	4.832
1162	2667.8	396.764	2271.04	-0.604683		1162	4203.36	1408.57	2794.79	-0.705882		1162	3930.97	482.244	3448.73	-0.651322		1162	2629.65	1559.3	1070.35	-0.156234								1162	2999.04	1338.64	1660.4	-0.745065		1162	3206.77	395.274	2811.49	-0.253154								1162	4.84
1163	2729.63	407.799	2321.83	-0.595842		1163	4417.74	1360.14	3057.6	-0.678225		1163	4101.53	487.133	3614.4	-0.634573		1163	2638.48	1592.73	1045.75	-0.17563								1163	3073.93	1341.85	1732.08	-0.734059		1163	3192.66	371.914	2820.74	-0.250697								1163	4.933
1164	2690.3	417.262	2273.04	-0.604334		1164	4339.98	1358.39	2981.59	-0.686224		1164	4278.52	457.819	3820.7	-0.613715		1164	2687.86	1684.37	1003.49	-0.208943								1164	3043.28	1309.27	1734.01	-0.733763		1164	3214.92	399.204	2815.72	-0.252032								1164	5.042
1165	2661.04	402.328	2258.71	-0.606829		1165	4289.85	1316.68	2973.17	-0.68711		1165	4257.09	458.878	3798.21	-0.615988		1165	2665.88	1460.15	1205.73	-0.0495152								1165	3091.22	1347.64	1743.58	-0.732293		1165	3172.05	374.293	2797.76	-0.256803								1165	5.15
1166	2703.65	408.051	2295.6	-0.600408		1166	4266.85	1266.58	3000.27	-0.684258		1166	4250.36	462.995	3787.36	-0.617086		1166	2657.44	1551.64	1105.8	-0.12829								1166	3047.83	1385.6	1662.23	-0.744783		1166	3170.07	375.836	2794.24	-0.257738								1166	4.889
1167	2625.93	412.737	2213.19	-0.614752		1167	4316.83	1360.11	2956.72	-0.688841		1167	4248.07	473.755	3774.31	-0.618405		1167	2662.82	1545.67	1117.15	-0.119341								1167	3087.12	1361.8	1725.31	-0.735098		1167	3181.93	373.641	2808.29	-0.254006								1167	4.899
1168	2609.64	419.36	2190.28	-0.618741		1168	4306.16	1317.95	2988.21	-0.685527		1168	4145.68	457.278	3688.4	-0.62709		1168	2687.33	1637.32	1050.01	-0.172266								1168	3048.78	1323.4	1725.38	-0.735087		1168	3190.03	379.153	2810.88	-0.253318								1168	5.035
1169	2691.67	408.336	2283.34	-0.602542		1169	4443.31	1376.98	3066.33	-0.677307		1169	4007.78	439.375	3568.4	-0.639223		1169	2712.57	1485.29	1227.29	-0.0325216								1169	3076.39	1408.88	1667.51	-0.743973		1169	3147.59	362.364	2785.23	-0.260132								1169	4.929
1170	2623.46	402.457	2221.01	-0.613392		1170	4295.14	1339.71	2955.43	-0.688977		1170	4042.96	463.301	3579.66	-0.638085		1170	2728.53	1559.48	1169.05	-0.078428								1170	3259.54	1320.33	1939.21	-0.702257		1170	3164.05	371.509	2792.55	-0.258188								1170	5.126
1171	2660.34	405.316	2255.02	-0.607471		1171	4333	1383.1	2949.9	-0.689559		1171	4087.31	475.303	3612.01	-0.634814		1171	2729.52	1522.37	1207.15	-0.0483926								1171	3119.98	1373.94	1746.04	-0.731915		1171	3131.94	364.376	2767.57	-0.264823								1171	5.004
1172	2635.07	394.83	2240.24	-0.610045		1172	4351.83	1348.28	3003.55	-0.683913		1172	4182.45	484.791	3697.66	-0.626154		1172	2761.87	1552.25	1209.62	-0.0464455								1172	3038.15	1315.76	1722.39	-0.735547		1172	3159.34	376.151	2783.19	-0.260674								1172	4.817
1173	2637.51	413.376	2224.14	-0.612847		1173	4419.63	1382.4	3037.23	-0.680369		1173	4211.85	461.332	3750.51	-0.620811		1173	2819.5	1536.94	1282.57	0.0110568								1173	3027.94	1296.55	1731.39	-0.734165		1173	3084.55	371.964	2712.59	-0.279427								1173	4.88
1174	2613.2	403.864	2209.33	-0.615424		1174	4304.89	1312.65	2992.23	-0.685104		1174	4093.43	477.191	3616.24	-0.634386		1174	2765.74	1561.59	1204.15	-0.0507591								1174	3066.75	1381.89	1684.86	-0.74131		1174	3145.57	378.189	2767.38	-0.264873								1174	4.914
1175	2584.24	392.612	2191.63	-0.618506		1175	4247.06	1258.81	2988.25	-0.685523		1175	4171.95	482.167	3689.78	-0.626951		1175	2774.76	1582.09	1192.67	-0.0598121								1175	3086.24	1295.45	1790.79	-0.725044		1175	3042.35	373.27	2669.08	-0.290985								1175	5.038
1176	2603.37	389.061	2214.31	-0.614557		1176	4260.99	1343.48	2917.51	-0.692968		1176	3996.18	446.544	3549.63	-0.641121		1176	2806.11	1545.21	1260.91	-0.00601637								1176	3058.23	1389.31	1668.92	-0.743757		1176	3153.42	400.556	2752.86	-0.26873								1176	4.889
1177	2614.12	403.372	2210.75	-0.615177		1177	4332.99	1445.6	2887.39	-0.696137		1177	4204.08	459.418	3744.66	-0.621403		1177	2843.66	1510.7	1332.96	0.0507844								1177	3021.9	1337.72	1684.18	-0.741414		1177	3142.95	374.529	2768.42	-0.264597								1177	4.996
1178	2591.46	395.863	2195.6	-0.617815		1178	4318.08	1384.49	2933.59	-0.691276		1178	4159.97	480.136	3679.84	-0.627957		1178	2800.71	1568.46	1232.25	-0.0286061								1178	3016.32	1311.1	1705.23	-0.738182		1178	3163.18	367.177	2796	-0.257269								1178	4.921
1179	2597.84	406.575	2191.26	-0.61857		1179	4345.62	1346.65	2998.98	-0.684394		1179	4078.44	482.187	3596.25	-0.636407		1179	2847.72	1484.65	1363.07	0.0745219								1179	3061.44	1372.23	1689.21	-0.740641		1179	3175.77	382.397	2793.37	-0.257968								1179	5.144
1180	2474.74	406.048	2068.69	-0.639905		1180	4392.58	1394.51	2998.06	-0.68449		1180	4200.14	489.815	3710.32	-0.624875		1180	2833.63	1575.87	1257.76	-0.00849953								1180	3000.33	1323.25	1677.08	-0.742503		1180	3083.48	372.81	2710.67	-0.279938								1180	5.035
1181	2604.78	408.648	2196.13	-0.617722		1181	4426.21	1428.83	2997.39	-0.684562		1181	4081.25	463.72	3617.53	-0.634256		1181	2830.87	1524.53	1306.34	0.0297996								1181	3005.91	1318.63	1687.28	-0.740937		1181	3088.89	365.653	2723.23	-0.276599								1181	5.027
1182	2576.17	398.105	2178.06	-0.620867		1182	4295.34	1357.54	2937.8	-0.690832		1182	4083.51	481.041	3602.47	-0.635779		1182	2870.16	1568.12	1302.04	0.0264083								1182	3056.05	1344.98	1711.07	-0.737285		1182	3069.69	373.049	2696.64	-0.283664								1182	5.084
1183	2615.23	392.687	2222.54	-0.613124		1183	4402.34	1370.61	3031.73	-0.680947		1183	4072.32	475.783	3596.53	-0.636379		1183	2872.65	1544.84	1327.81	0.0467238								1183	3041.74	1316.98	1724.76	-0.735182		1183	3084.64	390.505	2694.14	-0.284328								1183	4.953
1184	2503.3	388.299	2115	-0.631844		1184	4385.8	1382.82	3002.99	-0.683972		1184	4064.52	460.217	3604.31	-0.635593		1184	2892.28	1592.03	1300.26	0.0250043								1184	3052.54	1248.67	1803.87	-0.723037		1184	3154.64	376.17	2778.47	-0.261925								1184	4.909
1185	2529.04	390.325	2138.72	-0.627716		1185	4509.5	1356.37	3153.13	-0.668172		1185	4135.29	474.715	3660.57	-0.629904		1185	2883.89	1535.09	1348.8	0.0632672								1185	3019.95	1304.61	1715.34	-0.736628		1185	3029.73	376.995	2652.73	-0.295328								1185	5.069
1186	2474.16	378.193	2095.97	-0.635157		1186	4420.24	1343.08	3077.16	-0.676166		1186	3926.58	468.695	3457.89	-0.650396		1186	2932.51	1509.53	1422.98	0.121745								1186	3104.82	1436.65	1668.17	-0.743872		1186	3110.35	374.827	2735.52	-0.273336								1186	5.157
1187	2499.28	385.524	2113.76	-0.63206		1187	4455.08	1405.78	3049.3	-0.679099		1187	3907.88	475.727	3432.15	-0.652999		1187	2956.06	1566.85	1389.21	0.095122								1187	3066.22	1419.25	1646.97	-0.747127		1187	3083.34	391.596	2691.74	-0.284965								1187	4.849
1188	2525.26	399.008	2126.26	-0.629885		1188	4524.77	1356.18	3168.59	-0.666545		1188	3894.44	468.157	3426.28	-0.653592		1188	2981.9	1561.46	1420.44	0.119747								1188	3066.93	1349.01	1717.92	-0.736232		1188	3065.64	369.589	2696.05	-0.283821								1188	5.04
1189	2541.59	386.453	2155.14	-0.624857		1189	4472.35	1352.98	3119.37	-0.671725		1189	4038.07	483.058	3555.01	-0.640577		1189	2984.73	1532.73	1451.99	0.144618								1189	3111.25	1365.16	1746.1	-0.731907		1189	3064.7	382.805	2681.9	-0.28758								1189	4.864
1190	2512.12	397.93	2114.2	-0.631984		1190	4477.31	1396.42	3080.89	-0.675774		1190	4016.78	484.948	3531.84	-0.64292		1190	2998.31	1593.36	1404.95	0.107534								1190	3132.68	1340.35	1792.34	-0.724807		1190	2984.16	375.73	2608.43	-0.307095								1190	4.976
1191	2518.9	396.114	2122.79	-0.630489		1191	4474.69	1373.92	3100.77	-0.673682		1191	4174.5	462.173	3712.33	-0.624671		1191	3022.77	1597.08	1425.69	0.123884								1191	3143.5	1333.11	1810.39	-0.722035		1191	3072.89	395.678	2677.21	-0.288825								1191	5.053
1192	2481.08	401.667	2079.42	-0.638038		1192	4541.3	1365.84	3175.47	-0.665821		1192	3967.7	482.002	3485.7	-0.647585		1192	3024.8	1496.1	1528.69	0.205081								1192	3115.45	1360.18	1755.27	-0.730499		1192	3033.41	382.217	2651.2	-0.295735								1192	5.012
1193	2542.55	405.617	2136.93	-0.628026		1193	4616.82	1367.14	3249.68	-0.65801		1193	3870.59	473.119	3397.47	-0.656505		1193	3067.96	1533.3	1534.65	0.209781								1193	3114.38	1388.54	1725.84	-0.735017		1193	3060.15	387.197	2672.95	-0.289956								1193	5.053
1194	2516.4	392.49	2123.91	-0.630294		1194	4561.05	1383.35	3177.7	-0.665586		1194	4031.52	462.587	3568.93	-0.639169		1194	3034.01	1500.55	1533.46	0.208837								1194	3109.56	1267.12	1842.44	-0.717114		1194	3073.92	387.797	2686.13	-0.286457								1194	5.019
1195	2570.48	407.321	2163.16	-0.623461		1195	4591.36	1327.38	3263.97	-0.656507		1195	3943.97	471.334	3472.64	-0.648905		1195	3041.85	1542.67	1499.18	0.181818								1195	3148.97	1388.42	1760.55	-0.729688		1195	3048.02	369.508	2678.51	-0.28848								1195	4.925
1196	2553.7	395.594	2158.1	-0.624342		1196	4578.11	1379.78	3198.33	-0.663415		1196	3977.81	468.48	3509.33	-0.645195		1196	3094.69	1509.04	1585.64	0.249975								1196	3173.29	1303.53	1869.76	-0.71292		1196	3007.81	375.078	2632.73	-0.30064								1196	5.028
1197	2707.09	418.614	2288.48	-0.601647		1197	4670.09	1417.58	3252.51	-0.657713		1197	3882.88	478.823	3404.06	-0.655839		1197	3103.83	1554.76	1549.07	0.221142								1197	3120.28	1358.86	1761.43	-0.729553		1197	3057.92	377.455	2680.47	-0.28796								1197	4.974
1198	2637.41	392.182	2245.23	-0.609176		1198	4552.61	1361.67	3190.94	-0.664193		1198	3988.64	482.163	3506.48	-0.645483		1198	3137.29	1598.36	1538.93	0.213149								1198	3122.7	1379.03	1743.67	-0.732279		1198	3032.38	376.219	2656.16	-0.294417								1198	4.95
1199	2609.13	395.526	2213.6	-0.614681		1199	4705.86	1411.59	3294.27	-0.653318		1199	3920.73	461.448	3459.28	-0.650255		1199	3153.65	1493.21	1660.43	0.308932								1199	3116.22	1378.55	1737.67	-0.7332		1199	3008.76	368.12	2640.64	-0.298539								1199	5.063
1200	2609.28	404.909	2204.37	-0.616288		1200	4640.31	1326.91	3313.4	-0.651306		1200	3849.63	470.444	3379.18	-0.658354		1200	3157.37	1635.72	1521.65	0.199527								1200	3115	1309.99	1805	-0.722863		1200	3044.73	379.769	2664.96	-0.292078								1200	4.974
1201	2656.85	418.574	2238.27	-0.610386		1201	4634.2	1386.25	3247.95	-0.658192		1201	3795.5	490.996	3304.51	-0.665904		1201	3134.68	1684.17	1450.51	0.143449								1201	3147.9	1294.19	1853.71	-0.715384		1201	3052.25	372.051	2680.2	-0.288032								1201	5.329
1202	2633.82	399.774	2234.05	-0.611122		1202	4764.45	1377.81	3386.64	-0.643598		1202	3979.15	458.923	3520.22	-0.644094		1202	3186.62	1669.65	1516.97	0.195839								1202	3179.55	1347.92	1831.63	-0.718773		1202	3017.17	376.397	2640.77	-0.298504								1202	5.011
1203	2680.64	408.958	2271.68	-0.604571		1203	4743.31	1447.31	3296	-0.653136		1203	3849.28	479.057	3370.23	-0.659259		1203	3184.03	1602.79	1581.25	0.246509								1203	3131.06	1237.83	1893.23	-0.709316		1203	3000.07	371.588	2628.48	-0.301771								1203	5.147
1204	2589.29	397.761	2191.53	-0.618523		1204	4820.98	1353.46	3467.52	-0.635086		1204	3978.76	481.28	3497.48	-0.646393		1204	3197.55	1595.88	1601.67	0.262609								1204	3129.03	1297.96	1831.07	-0.71886		1204	3026.65	366.771	2659.88	-0.293429								1204	5.024
1205	2511.7	402.943	2108.75	-0.632932		1205	4856.93	1396.61	3460.32	-0.635843		1205	3858.88	471.196	3387.68	-0.657494		1205	3231.98	1551.3	1680.69	0.324898								1205	3144.17	1396.99	1747.18	-0.73174		1205	3019.54	391.521	2628.02	-0.301892								1205	5.155
1206	2643.83	392.316	2251.52	-0.608081		1206	4812.16	1338.88	3473.28	-0.634479		1206	3963.9	471.996	3491.9	-0.646957		1206	3270.55	1599.03	1671.52	0.317671								1206	3170.06	1308.95	1861.11	-0.714247		1206	3052.47	367.137	2685.33	-0.286668								1206	5.207
1207	2601.54	412.901	2188.64	-0.619026		1207	4855.81	1396.45	3459.36	-0.635945		1207	3902.77	467.25	3435.52	-0.652658		1207	3281.22	1613.05	1668.17	0.315031								1207	3185.01	1353.4	1831.61	-0.718778		1207	2981.47	381.977	2599.49	-0.309471								1207	5.315
1208	2609.36	401.272	2208.09	-0.615641		1208	5656.24	1363.03	4293.2	-0.548193		1208	3823.9	467.025	3356.87	-0.660609		1208	3277.83	1640.9	1636.92	0.290399								1208	3177.3	1359.41	1817.89	-0.720884		1208	3016.98	369.775	2647.2	-0.296797								1208	5.015
1209	2592.24	385.644	2206.59	-0.615901		1209	5606.43	1368.99	4237.44	-0.554061		1209	3765.66	460.914	3304.75	-0.665879		1209	3272.62	1621.14	1651.48	0.301876								1209	3235.37	1382.23	1853.14	-0.715472		1209	3011.47	378.444	2633.03	-0.300563								1209	5.415
1210	2579.49	382.541	2196.95	-0.61758		1210	5220.52	1400.55	3819.98	-0.597994		1210	3734.14	467.435	3266.71	-0.669725		1210	3261	1566.73	1694.27	0.335602								1210	3274.59	1348.26	1926.33	-0.704234		1210	3018.32	370.926	2647.39	-0.296745								1210	5.338
1211	2669.53	391.077	2278.45	-0.603392		1211	5175.09	1301.41	3873.67	-0.592344		1211	3702.91	460.532	3242.38	-0.672185		1211	3304.98	1577.69	1727.28	0.361631								1211	3297.78	1284.81	2012.97	-0.690932		1211	3042.51	378.992	2663.51	-0.292464								1211	5.395
1212	2627.46	386.488	2240.97	-0.609917		1212	5150.26	1361.29	3788.96	-0.601258		1212	3690.78	477.306	3213.47	-0.675108		1212	3325.61	1617.97	1707.64	0.346147								1212	3241.58	1343.98	1897.59	-0.708647		1212	3036.39	373.103	2663.28	-0.292525								1212	5.122
1213	2655.41	395.053	2260.36	-0.606541		1213	5955.7	1314.67	4641.02	-0.511589		1213	3604.61	452.533	3152.07	-0.681315		1213	3267.4	1618.23	1649.17	0.300058								1213	3182.69	1365.41	1817.28	-0.720978		1213	2988.27	381.227	2607.05	-0.307464								1213	5.092
1214	2762.6	408.295	2354.31	-0.590188		1214	5298.37	1351.92	3946.46	-0.584684		1214	3694.51	461.124	3233.38	-0.673095		1214	3308.07	1649.88	1658.19	0.307167								1214	3211.21	1355.33	1855.89	-0.71505		1214	3006.57	374.29	2632.28	-0.30076								1214	5.165
1215	2683.59	400.424	2283.17	-0.602572		1215	5232.87	1335.18	3897.68	-0.589816		1215	3705.11	473.13	3231.98	-0.673236		1215	3327.58	1646.6	1680.98	0.325131								1215	3119.89	1334.92	1784.97	-0.725939		1215	3050.02	371.836	2678.18	-0.288568								1215	5.581
1216	2781.68	385.727	2395.95	-0.58294		1216	5176.58	1295.92	3880.66	-0.591608		1216	3513.66	465.963	3047.69	-0.691868		1216	3286.32	1720.01	1566.31	0.234735								1216	3234.86	1277.72	1957.13	-0.699504		1216	3072.53	372.502	2700.03	-0.282763								1216	5.797
1217	2798.57	405.57	2393	-0.583452		1217	5233.19	1351.55	3881.65	-0.591504		1217	3564.88	472.437	3092.45	-0.687344		1217	3244.13	1635.8	1608.32	0.267854								1217	3160.39	1352.82	1807.57	-0.722468		1217	3084.17	379.687	2704.48	-0.281582								1217	5.328
1218	2706.07	404.3	2301.77	-0.599334		1218	5195.79	1362.46	3833.33	-0.596589		1218	3538.93	474.116	3064.82	-0.690137		1218	3240.57	1580.11	1660.45	0.30895								1218	3195.83	1342.41	1853.42	-0.715429		1218	3065.29	374.156	2691.14	-0.285126								1218	5.627
1219	2808.25	406.517	2401.74	-0.581932		1219	5362.4	1354.94	4007.46	-0.578263		1219	3607.02	438.179	3168.84	-0.67962		1219	3255.38	1702.09	1553.29	0.224469								1219	3249.99	1341.96	1908.03	-0.707043		1219	3018.51	359.403	2659.11	-0.293634								1219	5.431
1220	2904.04	422.655	2481.38	-0.568068		1220	5331.79	1350.11	3981.68	-0.580977		1220	3841.69	471.256	3370.43	-0.659238		1220	3248.08	1606.22	1641.85	0.294286								1220	3201.79	1324.18	1877.61	-0.711714		1220	3014.08	367.897	2646.18	-0.297068								1220	5.671
1221	2819.23	392.26	2426.97	-0.57754		1221	5282.04	1362.56	3919.48	-0.587523		1221	3489.89	469.488	3020.41	-0.694627		1221	3226.88	1611.71	1615.17	0.27325								1221	3273.65	1314.43	1959.22	-0.699184		1221	3033.27	387.666	2645.61	-0.297221								1221	5.871
1222	2824.45	408.177	2416.27	-0.579402		1222	5330.25	1361.7	3968.55	-0.582359		1222	3536.58	432.87	3103.71	-0.686205		1222	3241.98	1571.42	1670.56	0.316919								1222	3262.07	1278.04	1984.02	-0.695376		1222	2978.96	375.754	2603.21	-0.308483								1222	5.954
1223	2838.82	410.017	2428.81	-0.57722		1223	5532.52	1316.38	4216.14	-0.556303		1223	3479.97	472.536	3007.43	-0.695939		1223	3239.45	1583.35	1656.09	0.30551								1223	3260.75	1298.62	1962.13	-0.698737		1223	2980.11	370.317	2609.79	-0.306735								1223	5.925
1224	2846.7	400.19	2446.51	-0.574139		1224	5360.76	1460.71	3900.05	-0.589567		1224	3620.38	459.001	3161.38	-0.680374		1224	3217.09	1638.29	1578.8	0.244577								1224	3226.86	1365.68	1861.18	-0.714237		1224	3002	376.848	2625.16	-0.302653								1224	5.76
1225	2802.05	386.441	2415.61	-0.579518		1225	5475.67	1386.42	4089.25	-0.569656		1225	3663.56	462.236	3201.32	-0.676336		1225	3240.66	1605.92	1634.74	0.288678								1225	3217.76	1358.04	1859.72	-0.714461		1225	2943.44	369.655	2573.78	-0.3163								1225	6.291
1226	2801.36	384.562	2416.8	-0.579311		1226	5341.28	1335.49	4005.78	-0.57844		1226	3477.53	484.268	2993.26	-0.697372		1226	3187.34	1540.34	1647	0.298342								1226	3220.41	1374.15	1846.26	-0.716528		1226	3022.07	381.338	2640.74	-0.298514								1226	6.158
1227	2847.15	393.413	2453.73	-0.572881		1227	5460.47	1363.16	4097.3	-0.568809		1227	3329.21	452.788	2876.43	-0.709184		1227	3124.41	1588.03	1536.38	0.211144								1227	3298.91	1333.51	1965.4	-0.698235		1227	3011.62	379.982	2631.64	-0.300931								1227	6.545
1228	2877.44	400.76	2476.68	-0.568888		1228	5493.43	1326.82	4166.61	-0.561515		1228	3321.72	466.714	2855.01	-0.71135		1228	3128.54	1522.66	1605.88	0.265925								1228	3204.33	1378.74	1825.58	-0.719702		1228	2975.19	382.396	2592.8	-0.311249								1228	6.368
1229	2860.59	372.164	2488.43	-0.566843		1229	5353.27	1416.53	3936.74	-0.585706		1229	3308	474.584	2833.42	-0.713532		1229	3129.43	1581.09	1548.34	0.220566								1229	3191.01	1385.96	1805.05	-0.722855		1229	2998.6	374.482	2624.12	-0.302929								1229	6.729
1230	2933.5	391.875	2541.63	-0.557582		1230	5580.7	1355.62	4225.08	-0.555362		1230	3376.44	466.152	2910.29	-0.70576		1230	3133.69	1605.55	1528.14	0.204643								1230	3152.18	1358.13	1794.05	-0.724543		1230	2976.41	353.914	2622.49	-0.303361								1230	6.557
1231	3064.06	406.12	2657.94	-0.537335		1231	5548.02	1313.2	4234.82	-0.554337		1231	3272.79	478.175	2794.61	-0.717455		1231	3108.1	1590.19	1517.91	0.19658								1231	3226.25	1378.25	1848	-0.716261		1231	2970.1	369.915	2600.18	-0.309287								1231	6.642
1232	3036.2	399.179	2637.02	-0.540976		1232	5536.21	1281	4255.21	-0.552191		1232	3387.86	463.521	2924.34	-0.704339		1232	3087.45	1585.49	1501.96	0.184009								1232	3208.85	1310.69	1898.16	-0.70856		1232	2968.47	371.985	2596.49	-0.310268								1232	6.817
1233	3037.1	407.775	2629.33	-0.542316		1233	5553.87	1363.28	4190.59	-0.558991		1233	3304.74	448.167	2856.57	-0.711191		1233	3080.08	1506.58	1573.5	0.240406								1233	3203.94	1300.56	1903.38	-0.707757		1233	2963.11	372.771	2590.33	-0.311903								1233	6.88
1234	2982.75	394.574	2588.18	-0.549479		1234	5518.24	1350.42	4167.82	-0.561388		1234	3324.43	474.635	2849.8	-0.711876		1234	3094.49	1642.97	1451.52	0.144245								1234	3214.08	1361.08	1853	-0.715492		1234	2988.16	373.149	2615.01	-0.305348								1234	7.05
1235	3005.42	396.235	2609.18	-0.545823		1235	5529.03	1367.24	4161.79	-0.562023		1235	3337.82	489.134	2848.69	-0.711988		1235	3052.08	1536.27	1515.81	0.194927								1235	3180.67	1329.47	1851.2	-0.715769		1235	2999.8	376.519	2623.28	-0.303151								1235	7.176
1236	3087.42	409.885	2677.53	-0.533925		1236	5595.49	1344.56	4250.93	-0.552642		1236	3329.08	441.53	2887.55	-0.708059		1236	3056.51	1607.2	1449.31	0.142504								1236	3144.38	1307.28	1837.09	-0.717935		1236	2995.22	378.763	2616.46	-0.304962								1236	7.081
1237	3067.28	399.058	2668.22	-0.535545		1237	5479.35	1307.1	4172.25	-0.560922		1237	3389.82	469.055	2920.76	-0.704702		1237	3097.51	1557.88	1539.63	0.213706								1237	3161.62	1356.21	1805.41	-0.7228		1237	3031.98	381.594	2650.38	-0.295951								1237	7.485
1238	3017.1	391.462	2625.64	-0.542958		1238	5540.74	1301.08	4239.65	-0.553828		1238	3347.46	462.645	2884.81	-0.708336		1238	3040.6	1601.83	1438.77	0.134191								1238	3216.7	1304.42	1912.28	-0.706391		1238	3021.71	364.36	2657.35	-0.294101								1238	7.243
1239	3081.32	403.083	2678.24	-0.533802		1239	5542.7	1328.93	4213.77	-0.556552		1239	3353.27	452.596	2900.68	-0.706732		1239	2988.15	1608.04	1380.11	0.0879499								1239	3238.72	1329.77	1908.95	-0.706903		1239	2968.91	374.712	2594.2	-0.310877								1239	7.388
1240	3024.17	414.352	2609.82	-0.545711		1240	5324.31	1326.01	3998.3	-0.579228		1240	3378.92	449.921	2929	-0.703869		1240	3046.31	1506.44	1539.88	0.213896								1240	3154.43	1280.99	1873.44	-0.712355		1240	2925.99	369.561	2556.43	-0.320909								1240	7.529
1241	3188.95	402.267	2786.68	-0.514926		1241	5275.4	1341.35	3934.05	-0.585989		1241	3349.86	457.819	2892.05	-0.707605		1241	3012.04	1576.83	1435.21	0.131387								1241	3119.07	1385.51	1733.56	-0.733832		1241	2978.11	373.983	2604.12	-0.30824								1241	7.407
1242	3394.36	396.258	2998.1	-0.478124		1242	5355.15	1361.69	3993.46	-0.579737		1242	3360.55	472.721	2887.83	-0.708031		1242	2998.34	1491.8	1506.55	0.187625								1242	3170.68	1369	1801.67	-0.723373		1242	2977.52	375.95	2601.57	-0.308917								1242	7.126
1243	3317.45	404.948	2912.51	-0.493023		1243	5286.45	1344.77	3941.68	-0.585186		1243	3227.97	458.5	2769.47	-0.719998		1243	2979.1	1446.15	1532.96	0.208442								1243	3180.5	1303.52	1876.98	-0.71181		1243	3000.66	366.023	2634.63	-0.300135								1243	7.443
1244	3284.71	397.54	2887.17	-0.497433		1244	5373.18	1340.36	4032.82	-0.575595		1244	3233.5	499.277	2734.22	-0.723562		1244	2966.01	1595.76	1370.25	0.0801796								1244	3101.12	1400.93	1700.19	-0.738955		1244	2967.72	375.651	2592.07	-0.311441								1244	6.972
1245	3302.53	396.391	2906.13	-0.494132		1245	5367.16	1303.25	4063.91	-0.572323		1245	3180.69	454.691	2726	-0.724393		1245	2961.19	1556.27	1404.92	0.107509								1245	3126.76	1327.51	1799.25	-0.723745		1245	2999.72	370.961	2628.76	-0.301697								1245	7.039
1246	3366.14	402.98	2963.16	-0.484206		1246	5264.84	1385.84	3879	-0.591783		1246	3337.45	453.769	2883.69	-0.70845		1246	2978.38	1563.1	1415.28	0.115678								1246	3104.39	1342.03	1762.37	-0.729409		1246	3017.67	375.995	2641.68	-0.298265								1246	6.735
1247	3475.48	388.498	3086.98	-0.462653		1247	5227.68	1286.66	3941.02	-0.585256		1247	3249.56	475.036	2774.53	-0.719486		1247	2982.13	1620.39	1361.74	0.0734695								1247	3052.29	1372.2	1680.09	-0.742041		1247	3042.77	380.353	2662.41	-0.292755								1247	6.896
1248	3454.2	410.121	3044.08	-0.470121		1248	5186.57	1334.39	3852.18	-0.594605		1248	3273.68	477.175	2796.5	-0.717264		1248	2921.29	1559.36	1361.93	0.0736185								1248	3049.93	1359.71	1690.22	-0.740485		1248	2961.8	392.89	2568.91	-0.317595								1248	6.858
1249	3480.39	395.605	3084.79	-0.463035		1249	5203.86	1366.3	3837.56	-0.596144		1249	3277.82	470.319	2807.5	-0.716152		1249	2892.29	1658.81	1233.48	-0.0276373								1249	3010.19	1245.11	1765.08	-0.728992		1249	3024.22	372.447	2651.78	-0.295581								1249	6.588
1250	3571.83	390.582	3181.25	-0.446243		1250	5143.99	1315.85	3828.14	-0.597135		1250	3292.35	472.658	2819.7	-0.71492		1250	2866.68	1504.59	1362.09	0.0737462								1250	2967.64	1321.44	1646.2	-0.747245		1250	3036.11	376.798	2659.31	-0.293581								1250	6.834
1251	3902.19	392.289	3509.9	-0.389035		1251	5150.61	1292.95	3857.66	-0.594028		1251	3289.19	444.15	2845.04	-0.712357		1251	2844.97	1475.47	1369.5	0.0795868								1251	2992.36	1282.65	1709.71	-0.737494		1251	2984.56	389.441	2595.12	-0.310633								1251	6.736
1252	4009.03	384.945	3624.09	-0.369159		1252	5118.78	1306.17	3812.61	-0.59877		1252	3240.17	461.081	2779.09	-0.719025		1252	2846.33	1501.25	1345.09	0.0603426								1252	2959	1287.85	1671.15	-0.743414		1252	2939.05	377.251	2561.8	-0.319483								1252	6.648
1253	3906.97	414.862	3492.1	-0.392134		1253	5016.02	1359.85	3656.17	-0.615233		1253	3213.76	474.399	2739.36	-0.723042		1253	2820.53	1579.89	1240.63	-0.0219977								1253	2994.45	1321.32	1673.14	-0.743109		1253	3010.65	375.078	2635.57	-0.299887								1253	6.739
1254	3883.65	407.144	3476.51	-0.394849		1254	4918.96	1346.55	3572.41	-0.624047		1254	3171.36	451.196	2720.17	-0.724982		1254	2767	1578.76	1188.24	-0.0632995								1254	2887.83	1321.99	1565.83	-0.759584		1254	3000.04	369.526	2630.52	-0.301229								1254	6.492
1255	4086.72	405.595	3681.13	-0.35923		1255	4909.34	1294	3615.34	-0.61953		1255	3146.09	469.89	2676.2	-0.729428		1255	2806.66	1593.99	1212.66	-0.0440491								1255	2860.45	1371.82	1488.63	-0.771438		1255	2966.91	374.132	2592.78	-0.311253								1255	6.438
1256	4194.47	404.458	3790.01	-0.340277		1256	4863.96	1316.99	3546.97	-0.626725		1256	3222.2	458.831	2763.37	-0.720614		1256	2780.57	1636.89	1143.67	-0.0984321								1256	2906.68	1309.91	1596.77	-0.754834		1256	2968.75	356.42	2612.33	-0.306061								1256	6.661
1257	4293.21	406.933	3886.27	-0.323521		1257	4956.92	1400.35	3556.57	-0.625714		1257	3102.88	469.134	2633.75	-0.73372		1257	2792.9	1609.58	1183.32	-0.067178								1257	2904.1	1312.09	1592.01	-0.755565		1257	2968.83	384.961	2583.87	-0.313619								1257	6.599
1258	4426.93	401.699	4025.23	-0.299333		1258	4993.89	1334.86	3659.02	-0.614933		1258	3041.22	450.076	2591.15	-0.738027		1258	2764.57	1538.88	1225.7	-0.0337735								1258	2905.72	1412.75	1492.97	-0.770772		1258	2976.62	396.189	2580.43	-0.314533								1258	6.355
1259	4370.18	393.149	3977.03	-0.307723		1259	4961.34	1360.3	3601.05	-0.621034		1259	3010.68	454.028	2556.66	-0.741514		1259	2711.82	1586.68	1125.14	-0.113043								1259	2804.37	1315.29	1489.08	-0.771369		1259	3008.43	382.283	2626.15	-0.302389								1259	6.478
1260	4537.92	399.249	4138.68	-0.279586		1260	4993.45	1324.55	3668.89	-0.613894		1260	3052.24	448.725	2603.52	-0.736776		1260	2731.63	1484.26	1247.37	-0.0166893								1260	2773.41	1315.52	1457.9	-0.776157		1260	2950.8	381.233	2569.57	-0.31742								1260	6.064
1261	4446.01	400.427	4045.58	-0.295791		1261	4843.76	1354.51	3489.25	-0.632799		1261	3077.17	453.42	2623.75	-0.734731		1261	2670.97	1532.37	1138.6	-0.10243								1261	2805.6	1293.65	1511.95	-0.767858		1261	3065.82	390.818	2675	-0.289413								1261	6.15
1262	4537.31	412.749	4124.56	-0.282043		1262	4844.63	1290.11	3554.52	-0.62593		1262	2999.62	465.286	2534.34	-0.74377		1262	2722.15	1565.15	1157	-0.0879247								1262	2722.84	1306.78	1416.06	-0.782581		1262	2997.18	374.034	2623.15	-0.303186								1262	6.024
1263	4598.75	410.141	4188.61	-0.270894		1263	4876.68	1282.05	3594.63	-0.621709		1263	3070.01	463.036	2606.97	-0.736427		1263	2668.76	1570.18	1098.58	-0.133983								1263	2781.23	1327.48	1453.76	-0.776792		1263	2979.52	379.254	2600.26	-0.309265								1263	6.09
1264	4718.92	406.865	4312.05	-0.249406		1264	4833.93	1373.71	3460.22	-0.635854		1264	3021.24	443.767	2577.47	-0.73941		1264	2681.73	1595.6	1086.13	-0.143794								1264	2725.53	1348.98	1376.56	-0.788645		1264	3043.42	369.662	2673.76	-0.289742								1264	5.974
1265	4845.77	402.619	4443.15	-0.226586		1265	4999.4	1304.71	3694.7	-0.611178		1265	2950.61	471.002	2479.61	-0.749303		1265	2635.83	1537.5	1098.33	-0.134179								1265	2802.22	1269.57	1532.65	-0.764679		1265	3058.89	369.246	2689.65	-0.285521								1265	6.105
1266	4838.31	396.286	4442.03	-0.226782		1266	4993.6	1389.22	3604.38	-0.620683		1266	2955.01	463.044	2491.97	-0.748054		1266	2646.03	1549.99	1096.04	-0.135985								1266	2721.98	1326.44	1395.55	-0.78573		1266	3071.65	373.347	2698.31	-0.283221								1266	6.123
1267	4779.63	390.288	4389.35	-0.235952		1267	4899.18	1303.29	3595.89	-0.621577		1267	3027.23	462.042	2565.19	-0.740651		1267	2649.2	1556.56	1092.64	-0.13866								1267	2755.49	1262.21	1493.28	-0.770723		1267	3022.38	376.123	2646.26	-0.297047								1267	5.688
1268	4766.94	405.697	4361.25	-0.240843		1268	4918.53	1362.54	3556	-0.625775		1268	3110.89	470.463	2640.43	-0.733044		1268	2622.73	1490.26	1132.47	-0.107267								1268	2699.01	1199.62	1499.39	-0.769785		1268	3030.43	395.838	2634.59	-0.300147								1268	5.737
1269	4703.88	409.193	4294.68	-0.25243		1269	4863.86	1351.35	3512.51	-0.630351		1269	3151.11	467.966	2683.15	-0.728725		1269	2582.18	1668.63	913.551	-0.279841								1269	2676.42	1307.58	1368.84	-0.789829		1269	3035.86	365.273	2670.59	-0.290584								1269	5.724
1270	4676.61	407.261	4269.35	-0.256839		1270	4774.43	1314.32	3460.11	-0.635865		1270	3111.38	444.499	2666.88	-0.73037		1270	2562.97	1613.86	949.117	-0.251804								1270	2674.41	1291.91	1382.5	-0.787733		1270	3063.51	373.317	2690.2	-0.285375								1270	5.846
1271	4679.89	391.486	4288.41	-0.253522		1271	4752.87	1346.5	3406.37	-0.641521		1271	3085.61	460.095	2625.51	-0.734552		1271	2566.95	1485.34	1081.61	-0.147355								1271	2680.24	1390.88	1289.36	-0.802033		1271	3069.87	386.342	2683.53	-0.287147								1271	5.747
1272	4675.44	423.073	4252.36	-0.259796		1272	4809.22	1335.77	3473.45	-0.634462		1272	3047.98	456.07	2591.91	-0.737949		1272	2576.28	1704.4	871.883	-0.312688								1272	2642.99	1308.27	1334.72	-0.795069		1272	3079.01	367.358	2711.65	-0.279675								1272	5.884
1273	4601.75	389.893	4211.85	-0.266847		1273	4840.99	1312.61	3528.38	-0.628681		1273	3029.57	443.477	2586.09	-0.738538		1273	2545.87	1647.12	898.749	-0.291509								1273	2636.6	1347.75	1288.85	-0.802111		1273	3075.86	373.619	2702.24	-0.282176								1273	5.725
1274	4558.15	414.994	4143.15	-0.278806		1274	4865.03	1380.61	3484.42	-0.633307		1274	3038.29	464.152	2574.14	-0.739746		1274	2556.88	1586.99	969.894	-0.235425								1274	2636.19	1322.69	1313.49	-0.798328		1274	3028.22	390.414	2637.8	-0.299293								1274	5.788
1275	4775.46	404.504	4370.95	-0.239153		1275	4794.1	1316.73	3477.37	-0.634049		1275	3099.23	456.644	2642.59	-0.732826		1275	2531.24	1486.09	1045.16	-0.176095								1275	2626.38	1327.44	1298.94	-0.800562		1275	3134.13	389.108	2745.02	-0.270811								1275	5.719
1276	4751.38	408.796	4342.58	-0.244092		1276	4763.1	1314.21	3448.88	-0.637047		1276	3075.88	454.391	2621.49	-0.734959		1276	2546.91	1594.09	952.821	-0.248884								1276	2598.22	1293.28	1304.94	-0.799641		1276	3066.29	397.902	2668.39	-0.291169								1276	5.846
1277	4899.41	393.585	4505.83	-0.215675		1277	4914.68	1299.13	3615.55	-0.619508		1277	3066.51	484.783	2581.72	-0.738979		1277	2527.69	1473.44	1054.25	-0.168926								1277	2596.94	1308.76	1288.18	-0.802215		1277	3065.73	377.999	2687.73	-0.286031								1277	5.828
1278	4854.91	409.544	4445.36	-0.226201		1278	4833.41	1293.07	3540.34	-0.627423		1278	3086.78	470.496	2616.29	-0.735485		1278	2520.57	1674.67	845.906	-0.333166								1278	2601.44	1312.95	1288.49	-0.802167		1278	3109.37	392.207	2717.16	-0.278212								1278	5.814
1279	4857.53	390.912	4466.62	-0.222501		1279	4702.29	1359.93	3342.36	-0.648258		1279	3033.01	472.607	2560.4	-0.741135		1279	2503.6	1635.24	868.357	-0.315467								1279	2574.07	1326.92	1247.15	-0.808514		1279	3124.96	396.713	2728.25	-0.275267								1279	6.095
1280	4734.5	403.913	4330.59	-0.246179		1280	4741.34	1291.58	3449.76	-0.636955		1280	3110.73	486.305	2624.42	-0.734662		1280	2498.28	1574.88	923.399	-0.272077								1280	2619.06	1322.13	1296.93	-0.800871		1280	3127.07	383.73	2743.34	-0.271259								1280	5.48
1281	4691.31	393.686	4297.63	-0.251917		1281	4757.84	1235.07	3522.77	-0.629272		1281	3115.83	469.825	2646	-0.73248		1281	2487.62	1634.06	853.559	-0.327133								1281	2720.15	1338.46	1381.69	-0.787857		1281	3086.8	390.482	2696.31	-0.283751								1281	5.531
1282	4616.5	422.84	4193.66	-0.270015		1282	4761.84	1343.38	3418.46	-0.640249		1282	3020.47	473.232	2547.24	-0.742465		1282	2492.18	1529.9	962.278	-0.241429								1282	2586.13	1288.6	1297.53	-0.800779		1282	3066.45	379.642	2686.8	-0.286277								1282	5.844
1283	4619.07	391.008	4228.06	-0.264026		1283	4738.9	1391.37	3347.53	-0.647713		1283	2942.45	475.836	2466.61	-0.750617		1283	2465.94	1614.27	851.666	-0.328625								1283	2619.31	1336.99	1282.33	-0.803113		1283	3119.61	388.18	2731.43	-0.274423								1283	5.695
1284	4538.06	393.385	4144.67	-0.278541		1284	4726.03	1334.46	3391.57	-0.643078		1284	2936.92	475.883	2461.03	-0.751181		1284	2424.46	1632.85	791.617	-0.375962								1284	2605.94	1321.97	1283.96	-0.802862		1284	3141.05	376.654	2764.39	-0.265666								1284	5.778
1285	4375.38	398.165	3977.22	-0.30769		1285	4752.75	1293.48	3459.27	-0.635954		1285	2955.32	492.367	2462.95	-0.750988		1285	2463.26	1556.8	906.453	-0.285436								1285	2580.21	1315.07	1265.14	-0.805751		1285	3167.62	374.971	2792.65	-0.25816								1285	5.522
1286	4313.44	412.252	3901.19	-0.320924		1286	4705.73	1330.84	3374.89	-0.644834		1286	2982.07	473.951	2508.12	-0.746421		1286	2443.54	1683.41	760.129	-0.400784								1286	2582.23	1377.46	1204.77	-0.815021		1286	3142.93	387.584	2755.35	-0.268068								1286	5.659
1287	4371.08	413.255	3957.83	-0.311065		1287	4644.87	1375.41	3269.46	-0.655929		1287	2969.94	464.279	2505.66	-0.746669		1287	2444.74	1639.09	805.657	-0.364894								1287	2570.05	1350.6	1219.45	-0.812767		1287	3144.4	379.843	2764.56	-0.265622								1287	5.662
1288	4490.27	406.229	4084.04	-0.289095		1288	4731.05	1330.24	3400.81	-0.642107		1288	2989.5	450.425	2539.07	-0.743292		1288	2455.04	1587.72	867.327	-0.316279								1288	2572.65	1370.37	1202.28	-0.815404		1288	3188.64	395.336	2793.31	-0.257985								1288	5.713
1289	4463.51	400.451	4063.06	-0.292748		1289	4534.1	1437.84	3096.26	-0.674156		1289	2985.86	478.435	2507.42	-0.746492		1289	2449.65	1611.87	837.781	-0.339571								1289	2502.58	1319.34	1183.25	-0.818326		1289	3221.38	386.348	2835.03	-0.246903								1289	5.8
1290	4444.24	396.64	4047.6	-0.295439		1290	4615.24	1287.26	3327.98	-0.649771		1290	2974.34	491.622	2482.71	-0.74899		1290	2432.28	1604.89	827.392	-0.34776								1290	2536.85	1326.89	1209.96	-0.814225		1290	3220.27	393.416	2826.85	-0.249074								1290	5.713
1291	4536.81	397.979	4138.84	-0.279558		1291	4532.85	1355.05	3177.8	-0.665575		1291	2961.69	483.557	2478.13	-0.749453		1291	2424.97	1597.65	827.323	-0.347815								1291	2554.19	1290.65	1263.53	-0.805999		1291	3148.94	390.236	2758.7	-0.267178								1291	5.62
1292	4462.09	385.678	4076.41	-0.290424		1292	4520.03	1295.01	3225.02	-0.660606		1292	2914.8	476.791	2438.01	-0.753509		1292	2441.53	1611.1	830.426	-0.345369								1292	2575.62	1371.27	1204.35	-0.815086		1292	3274.87	376.354	2898.51	-0.230039								1292	5.153
1293	4698.59	397.909	4300.68	-0.251386		1293	4566.95	1379.31	3187.65	-0.664539		1293	2951.79	476.632	2475.16	-0.749753		1293	2430.19	1567.96	862.228	-0.320299								1293	2517	1326	1191	-0.817135		1293	3251.01	375.569	2875.45	-0.236166								1293	5.453
1294	4769.95	414.354	4355.6	-0.241826		1294	4572.44	1391.92	3180.52	-0.665289		1294	2954.93	467.194	2487.73	-0.748482		1294	2391.42	1582.64	808.784	-0.362429								1294	2494.88	1290.42	1204.45	-0.81507		1294	3231.01	401.016	2830	-0.248238								1294	5.516
1295	4589.29	378.854	4210.43	-0.267095		1295	4481.16	1386.33	3094.83	-0.674307		1295	2899.74	477.881	2421.86	-0.755142		1295	2440.7	1566.36	874.339	-0.310752								1295	2498.12	1331.34	1166.78	-0.820854		1295	3241.58	399.106	2842.48	-0.244924								1295	5.464
1296	4447.56	403.457	4044.1	-0.296048		1296	4472.4	1353.42	3118.98	-0.671766		1296	2795.87	454.645	2341.22	-0.763295		1296	2413.97	1622.44	791.529	-0.376032								1296	2505.76	1308.28	1197.48	-0.81614		1296	3297.21	373.645	2923.57	-0.223383								1296	5.603
1297	4332.46	409.839	3922.62	-0.317194		1297	4363.46	1368.85	2994.61	-0.684853		1297	2899.54	448.738	2450.8	-0.752216		1297	2433.93	1665.38	768.555	-0.394142								1297	2481.19	1327.92	1153.27	-0.822928		1297	3336.44	412.473	2923.97	-0.223276								1297	5.483
1298	4327.17	402.102	3925.07	-0.316768		1298	4370.28	1345.29	3024.99	-0.681657		1298	2938.34	463.705	2474.64	-0.749806		1298	2389.48	1596.9	792.581	-0.375202								1298	2446.31	1317.05	1129.26	-0.826615		1298	3370.31	393.507	2976.8	-0.209242								1298	5.284
1299	4274.45	402.031	3872.42	-0.325933		1299	4536.83	1357.33	3179.5	-0.665397		1299	3002.57	471.327	2531.24	-0.744083		1299	2395.48	1597.58	797.902	-0.371008								1299	2437.37	1258.28	1179.1	-0.818963		1299	3334.82	411.679	2923.14	-0.223496								1299	5.243
1300	4209.22	406.61	3802.61	-0.338083		1300	4447.01	1378.38	3068.64	-0.677063		1300	2947.2	457.618	2489.58	-0.748295		1300	2398.89	1525.23	873.66	-0.311287								1300	2444.74	1236.37	1208.37	-0.814469		1300	3300.98	402.943	2898.04	-0.230165								1300	5.322
1301	4225.46	405.973	3819.49	-0.335146		1301	4407.56	1326.68	3080.88	-0.675775		1301	2831.75	449.815	2381.94	-0.759178		1301	2393.1	1480.78	912.318	-0.280813								1301	2430.4	1382.34	1048.06	-0.839082		1301	3301.15	399.51	2901.64	-0.229208								1301	5.143
1302	4104.07	395.777	3708.29	-0.354502		1302	4455.98	1296.72	3159.26	-0.667527		1302	2862.34	479.684	2382.66	-0.759106		1302	2407.78	1699.79	707.991	-0.441885								1302	2445.07	1244.88	1200.19	-0.815724		1302	3357.76	391.69	2966.07	-0.212092								1302	5.424
1303	4155.38	399.35	3756.03	-0.346192		1303	4390.17	1366	3024.17	-0.681743		1303	2885.54	474.659	2410.88	-0.756252		1303	2397.45	1599.94	797.512	-0.371315								1303	2381.39	1353.45	1027.93	-0.842173		1303	3418.09	396.062	3022.03	-0.197226								1303	5.268
1304	4144.02	402.102	3741.92	-0.348649		1304	4402.83	1303.11	3099.72	-0.673793		1304	2858.44	457.105	2401.34	-0.757217		1304	2380.51	1573.05	807.469	-0.363466								1304	2404.57	1314.04	1090.53	-0.832561		1304	3389.18	375.185	3013.99	-0.199363								1304	5.501
1305	3965.56	401.283	3564.28	-0.37957		1305	4322.46	1313.25	3009.21	-0.683317		1305	2935.03	480.807	2454.22	-0.75187		1305	2403.66	1635.84	767.815	-0.394725								1305	2460.65	1287.17	1173.48	-0.819826		1305	3444.03	387.409	3056.62	-0.18804								1305	5.409
1306	3948.99	402.639	3546.35	-0.382691		1306	4386.26	1278.36	3107.9	-0.672931		1306	2852.79	467.982	2384.8	-0.758888		1306	2387.29	1631.89	755.395	-0.404516								1306	2431.31	1326.17	1105.14	-0.830318		1306	3425.95	396.001	3029.95	-0.195122								1306	5.249
1307	4017.2	400.498	3616.7	-0.370444		1307	4429.16	1335.97	3093.19	-0.67448		1307	2909.91	482.356	2427.56	-0.754566		1307	2411.05	1585.23	825.828	-0.348993								1307	2403.87	1290.8	1113.07	-0.8291		1307	3449.26	382.511	3066.75	-0.185348								1307	5.237
1308	4019.64	401.434	3618.21	-0.370183		1308	4326.52	1294.26	3032.26	-0.680892		1308	2790.16	471.367	2318.8	-0.765562		1308	2393.16	1436.97	956.19	-0.246228								1308	2469.26	1357.4	1111.86	-0.829287		1308	3482.97	395.105	3087.87	-0.179739								1308	5.395
1309	4047.5	406.64	3640.86	-0.366239		1309	4329.26	1299.36	3029.89	-0.681141		1309	2801.35	443.507	2357.84	-0.761615		1309	2394.74	1501.31	893.431	-0.295701								1309	2445.9	1295.8	1150.1	-0.823416		1309	3434.12	387.579	3046.54	-0.190717								1309	5.079
1310	4054.12	384.318	3669.8	-0.361201		1310	4359.27	1336.78	3022.49	-0.68192		1310	2851.94	478.73	2373.21	-0.760061		1310	2423.56	1526.07	897.493	-0.292499								1310	2469.52	1342.32	1127.2	-0.826931		1310	3448.83	379.431	3069.4	-0.184644								1310	5.199
1311	4107.46	398.286	3709.17	-0.354349		1311	4445.36	1301.49	3143.87	-0.669146		1311	2860.43	456.003	2404.42	-0.756905		1311	2409.33	1625	784.324	-0.381711								1311	2437.73	1345.45	1092.28	-0.832293		1311	3502.7	371.115	3131.58	-0.168125								1311	4.943
1312	3991	409.341	3581.66	-0.376545		1312	4347.1	1347.17	2999.93	-0.684294		1312	2834.85	453.191	2381.66	-0.759206		1312	2397.78	1624.09	773.696	-0.390089								1312	2426.52	1359.1	1067.42	-0.83611		1312	3513.37	398.243	3115.13	-0.172497								1312	5.255
1313	3912.6	405.063	3507.54	-0.389446		1313	4376.35	1322.65	3053.7	-0.678635		1313	2902.95	475.358	2427.59	-0.754563		1313	2399.6	1606.94	792.662	-0.375138								1313	2439.75	1388.15	1051.6	-0.838539		1313	3532.48	384.821	3147.66	-0.163854								1313	5.245
1314	3872.03	394.884	3477.14	-0.394738		1314	4329.13	1331.2	2997.93	-0.684504		1314	2987.33	508.008	2479.32	-0.749332		1314	2408.56	1599.5	809.053	-0.362217								1314	2485.14	1312.86	1172.29	-0.820009		1314	3595.57	395.638	3199.93	-0.149969								1314	5.124
1315	3851.94	399.693	3452.25	-0.399071		1315	3425.6	510.921	2914.68	-0.693266		1315	2928.19	489.254	2438.93	-0.753416		1315	2446.25	1622	824.252	-0.350236								1315	2418.99	1336.8	1082.19	-0.833842		1315	3648.5	377.944	3270.56	-0.131208								1315	5.343
1316	3949.99	412.41	3537.58	-0.384217		1316	3272.78	427.885	2844.9	-0.700609		1316	2903.58	449.576	2454.01	-0.751892		1316	2415.74	1457.79	957.95	-0.244841								1316	2419.7	1295.11	1124.59	-0.827332		1316	3688.59	411.029	3277.56	-0.129348								1316	5.044
1317	3985.43	395.766	3589.67	-0.375151		1317	3323.83	405.9	2917.93	-0.692924		1317	2892.67	486.096	2406.57	-0.756688		1317	2420.53	1572.75	847.777	-0.331691								1317	2449.76	1316.28	1133.49	-0.825966		1317	3705.56	389.287	3316.27	-0.119065								1317	5.192
1318	3859.31	411.125	3448.19	-0.399778		1318	3353.92	403.922	2950	-0.689549		1318	2942.32	474.108	2468.21	-0.750455		1318	2397.55	1627.71	769.841	-0.393128								1318	2416.24	1301.66	1114.58	-0.82887		1318	3828.58	391.308	3437.27	-0.0869231								1318	5.065
1319	3896.59	397.035	3499.56	-0.390836		1319	3329.33	398.193	2931.14	-0.691534		1319	2936.93	472.324	2464.61	-0.75082		1319	2425.91	1537.84	888.069	-0.299928								1319	2423.48	1314.2	1109.27	-0.829684		1319	3842.8	400.206	3442.59	-0.0855096								1319	4.895
1320	3916.61	409.315	3507.3	-0.389488		1320	3277	416.886	2860.11	-0.699008		1320	2901.21	463.909	2437.3	-0.753581		1320	2403.58	1625.03	778.556	-0.386258								1320	2408.69	1320.03	1088.66	-0.832849		1320	3823.86	382.44	3441.42	-0.0858191								1320	5.145
1321	3915.67	385.27	3530.4	-0.385468		1321	3265.6	423.752	2841.85	-0.70093		1321	2811.45	494.889	2316.56	-0.765788		1321	2431.55	1492.73	938.819	-0.259922								1321	2398.81	1315.25	1083.56	-0.833632		1321	3885.6	389.03	3496.57	-0.0711711								1321	5.141
1322	3932.22	390.337	3541.88	-0.383469		1322	3343.56	404.277	2939.29	-0.690676		1322	2745.31	451.052	2294.26	-0.768043		1322	2389.18	1633.78	755.401	-0.404511								1322	2380.95	1388.51	992.442	-0.847622		1322	3979.6	398.183	3581.41	-0.0486321								1322	5.177
1323	3870.23	374.921	3495.31	-0.391576		1323	3292.46	406.527	2885.93	-0.696291		1323	2889.08	477.896	2411.19	-0.756221		1323	2424.06	1503.08	920.988	-0.273978								1323	2395.65	1312.35	1083.29	-0.833672		1323	3946.98	402.586	3544.4	-0.0584656								1323	4.831
1324	3853.02	391.405	3461.62	-0.39744		1324	3232.57	411.235	2821.33	-0.703089		1324	2872.8	476.91	2395.89	-0.757768		1324	2422.38	1447.63	974.743	-0.231602								1324	2441.55	1332.03	1109.52	-0.829645		1324	3979.66	412.425	3567.24	-0.0523978								1324	5.143
1325	3904.62	391.679	3512.94	-0.388507		1325	3200.36	403.655	2796.71	-0.705681		1325	2849.27	469.256	2380.02	-0.759373		1325	2409.44	1552.27	857.167	-0.324289								1325	2459.34	1305.93	1153.41	-0.822907		1325	4134.81	395.965	3738.85	-0.00681208								1325	5.049
1326	3933.19	391.97	3541.22	-0.383584		1326	3206.61	420.495	2786.12	-0.706795		1326	2890	483.734	2406.26	-0.756719		1326	2419.86	1578.93	840.938	-0.337082								1326	2431.37	1286.06	1145.31	-0.824151		1326	4208.58	380.53	3828.05	0.0168852								1326	4.977
1327	3804.59	399.093	3405.5	-0.407209		1327	3177.47	408.229	2769.25	-0.708571		1327	2875.09	466.211	2408.88	-0.756455		1327	2451.51	1452.82	998.698	-0.212719								1327	2451.48	1325.76	1125.72	-0.827158		1327	4284.85	389.284	3895.57	0.0348199								1327	4.959
1328	3816.47	404.735	3411.73	-0.406123		1328	3148.08	406.869	2741.21	-0.711521		1328	2885.75	470.067	2415.68	-0.755767		1328	2436.72	1560.52	876.202	-0.309283								1328	2414.3	1314.47	1099.83	-0.831133		1328	4343.1	395.097	3948.01	0.0487492								1328	5.042
1329	3831.63	390.839	3440.79	-0.401065		1329	3159.82	421.337	2738.48	-0.711808		1329	2867.08	476.828	2390.25	-0.758338		1329	2419	1579.2	839.794	-0.337984								1329	2404.38	1293.31	1111.07	-0.829408		1329	4410.41	385.813	4024.6	0.0690959								1329	5.105
1330	3831.07	402.825	3428.25	-0.403249		1330	3128.01	429.952	2698.06	-0.716063		1330	2840.6	483.538	2357.06	-0.761694		1330	2416.72	1545.89	870.825	-0.313522								1330	2431.33	1332.32	1099.01	-0.831259		1330	4442.7	390.037	4052.67	0.0765509								1330	4.873
1331	3763.18	414.555	3348.63	-0.417108		1331	3093.78	392.967	2700.82	-0.715772		1331	2948.52	478.029	2470.49	-0.750225		1331	2397.76	1527.22	870.538	-0.313748								1331	2395.67	1301.55	1094.12	-0.83201		1331	4522.07	390.728	4131.35	0.0974517								1331	4.89
1332	3763.43	396.342	3367.09	-0.413894		1332	3136.7	410.363	2726.34	-0.713086		1332	2800.54	488.337	2312.2	-0.766229		1332	2416.52	1559.52	857.005	-0.324416								1332	2430.06	1362.84	1067.22	-0.83614		1332	4791.89	385.172	4406.72	0.170602								1332	5.029
1333	3614.92	405.683	3209.24	-0.441372		1333	3063.59	422.155	2641.44	-0.722021		1333	2893.26	475.842	2417.41	-0.755592		1333	2407.78	1634.95	772.837	-0.390767								1333	2430.17	1272.47	1157.7	-0.822249		1333	4984.74	386.228	4598.51	0.22155								1333	4.919
1334	3593.84	387.86	3205.98	-0.441939		1334	3175.07	422.923	2752.14	-0.710371		1334	2946.11	439.349	2506.76	-0.746559		1334	2449.38	1558.58	890.794	-0.29778								1334	2418.28	1289.32	1128.96	-0.826662		1334	5170.07	390.054	4780.01	0.269764								1334	5.014
1335	3703.34	383.668	3319.67	-0.422148		1335	3232.94	411.127	2821.82	-0.703038		1335	2896.21	449.354	2446.86	-0.752615		1335	2430.72	1544.36	886.36	-0.301275								1335	2417.3	1394.2	1023.1	-0.842915		1335	5424.55	381.755	5042.8	0.33957								1335	4.976
1336	3696.74	398.843	3297.9	-0.425939		1336	3223.82	407.869	2815.95	-0.703655		1336	2951.01	476.585	2474.43	-0.749827		1336	2426.28	1573.23	853.041	-0.327541								1336	2396.55	1364.51	1032.04	-0.841542		1336	5718.04	386.089	5331.95	0.41638								1336	5.38
1337	3687.16	404.767	3282.39	-0.428637		1337	3233.2	387.77	2845.43	-0.700553		1337	2965.21	456.72	2508.49	-0.746384		1337	2396.57	1582.61	813.957	-0.358351								1337	2431.87	1275.19	1156.68	-0.822405		1337	5898.58	375.197	5523.39	0.467233								1337	4.984
1338	3642.43	415.135	3227.3	-0.438228		1338	3228.1	385.739	2842.36	-0.700876		1338	2966.85	465.658	2501.19	-0.747122		1338	2397.42	1598.9	798.518	-0.370522								1338	2442.12	1358.87	1083.25	-0.833679		1338	6245.06	384.988	5860.07	0.556672								1338	4.845
1339	3517.83	408.658	3109.18	-0.458789		1339	3256.57	440.461	2816.11	-0.703639		1339	3066.08	454.263	2611.82	-0.735937		1339	2426.96	1621.22	805.734	-0.364834								1339	2421.26	1391.14	1030.12	-0.841837		1339	6232.17	376.516	5855.65	0.555496								1339	4.936
1340	3496.83	398.77	3098.06	-0.460724		1340	3258.96	408.206	2850.75	-0.699993		1340	2974.16	461.419	2512.74	-0.745953		1340	2431.13	1592.48	838.648	-0.338887								1340	2454.7	1389.92	1064.78	-0.836515		1340	6434.63	409.255	6025.38	0.600583								1340	4.96
1341	3441.92	391.496	3050.42	-0.469017		1341	3291.5	402.925	2888.57	-0.696013		1341	2942.74	479.563	2463.18	-0.750965		1341	2403.79	1679.47	724.326	-0.429008								1341	2416.84	1338.1	1078.74	-0.834372		1341	6505.14	371.712	6133.43	0.629286								1341	5.018
1342	3456.39	404.054	3052.34	-0.468683		1342	3288.97	418.852	2870.12	-0.697955		1342	3033.88	473.607	2560.28	-0.741148		1342	2383.68	1563.94	819.746	-0.353788								1342	2384.54	1292.57	1091.97	-0.83234		1342	6728.34	380.715	6347.62	0.686183								1342	4.934
1343	3391.63	394.475	2997.16	-0.478288		1343	3352.4	390.739	2961.66	-0.688321		1343	3011.96	489.326	2522.63	-0.744954		1343	2407.06	1524.82	882.237	-0.304526								1343	2363.77	1318.44	1045.33	-0.839501		1343	6943.11	389.161	6553.95	0.740994								1343	4.886
1344	3367.68	380.681	2987	-0.480057		1344	3457.11	412.136	3044.97	-0.679554		1344	3059.01	476.802	2582.21	-0.73893		1344	2422.55	1592.9	829.647	-0.345983								1344	2349.8	1355.31	994.493	-0.847307		1344	7067.29	394.829	6672.46	0.772474								1344	4.978
1345	3404.84	403.288	3001.55	-0.477524		1345	3409.04	393.602	3015.43	-0.682662		1345	2980.66	463.605	2517.05	-0.745518		1345	2429.39	1532.44	896.957	-0.292922								1345	2384.18	1347.25	1036.93	-0.840791		1345	7143.5	396.63	6746.87	0.79224								1345	4.878
1346	3282.61	376.858	2905.75	-0.494199		1346	3474.32	417.875	3056.45	-0.678346		1346	3035.64	476.784	2558.86	-0.741291		1346	2411.83	1486.21	925.621	-0.270326								1346	2424.44	1325.69	1098.76	-0.831298		1346	7462.65	392.659	7069.99	0.878075								1346	5.049
1347	3363.12	382.07	2981.05	-0.481091		1347	3450.19	415.935	3034.26	-0.680682		1347	3043.24	483.143	2560.09	-0.741166		1347	2392.07	1513.63	878.441	-0.307518								1347	2402.53	1307.66	1094.87	-0.831895		1347	7609.25	393.47	7215.78	0.916801								1347	4.847
1348	3383.98	372.353	3011.63	-0.47577		1348	3428.79	414.742	3014.05	-0.682808		1348	3091.42	461.107	2630.31	-0.734067		1348	2412.48	1617.95	794.524	-0.373671								1348	2450.64	1330.1	1120.54	-0.827954		1348	7773.97	385.59	7388.38	0.96265								1348	4.943
1349	3311.76	396.748	2915.01	-0.492587		1349	3369.09	404.097	2964.99	-0.687971		1349	3074.26	472.578	2601.68	-0.736961		1349	2411.38	1614.02	797.356	-0.371438								1349	2426.79	1325.99	1100.8	-0.830985		1349	7881.41	377.965	7503.44	0.993216								1349	5.148
1350	3363.72	390.311	2973.4	-0.482423		1350	3468.7	413.31	3055.39	-0.678458		1350	3155.04	466.848	2688.19	-0.728215		1350	2430.45	1531.95	898.506	-0.291701								1350	2400.89	1386.54	1014.36	-0.844257		1350	7523.65	387.947	7135.71	0.895531								1350	4.968
1351	3310.46	381.957	2928.5	-0.490239		1351	3402.83	408.629	2994.2	-0.684897		1351	3122.28	466.355	2655.93	-0.731477		1351	2433.94	1603.01	830.935	-0.344967								1351	2446.36	1313.11	1133.25	-0.826003		1351	7450.6	396.696	7053.91	0.873802								1351	4.827
1352	3329.03	412.969	2916.06	-0.492404		1352	3560.6	403.212	3157.38	-0.667724		1352	3187.12	464.807	2722.31	-0.724765		1352	2452.74	1676.02	776.723	-0.387703								1352	2450.87	1375.7	1075.17	-0.83492		1352	7424.3	384.315	7039.99	0.870104								1352	4.897
1353	3293.97	401.108	2892.86	-0.496442		1353	3410.18	413.235	2996.94	-0.684608		1353	3192.63	464.839	2727.79	-0.724212		1353	2440.18	1609.79	830.397	-0.345392								1353	2398.52	1347.07	1051.45	-0.838562		1353	7448.28	387.864	7060.42	0.875532								1353	5.059
1354	3316.54	385.368	2931.17	-0.489775		1354	3422.3	423.01	2999.29	-0.684361		1354	3087.82	463.786	2624.03	-0.734702		1354	2421.43	1552.49	868.938	-0.315009								1354	2454.03	1311.77	1142.26	-0.824619		1354	7533.15	389.231	7143.92	0.897712								1354	5.058
1355	3274.47	388.269	2886.2	-0.497602		1355	3781.55	428.523	3353.03	-0.647135		1355	3232.95	483.112	2749.84	-0.721982		1355	2445.77	1572.32	873.45	-0.311453								1355	2464.23	1280.86	1183.37	-0.818307		1355	7681.2	396.958	7284.25	0.934989								1355	4.975
1356	3093.88	389.075	2704.8	-0.529178		1356	3704.03	430.007	3274.03	-0.655449		1356	3255.3	479.52	2775.78	-0.71936		1356	2429.58	1483.67	945.912	-0.25433								1356	2435.77	1305.2	1130.57	-0.826414		1356	7801.27	404.329	7396.94	0.964924								1356	5.203
1357	3096.92	391.451	2705.47	-0.529063		1357	3611.78	415.772	3196.01	-0.663659		1357	3267.88	489.661	2778.21	-0.719114		1357	2459.84	1551.7	908.143	-0.284104								1357	2427.53	1304.49	1123.04	-0.82757		1357	7717.29	378.929	7338.36	0.949364								1357	5.175
1358	3115.69	379.427	2736.26	-0.523702		1358	3628.89	419.846	3209.04	-0.662288		1358	3207.05	461.031	2746.01	-0.722369		1358	2461.28	1571.24	890.039	-0.298375								1358	2425.4	1301.52	1123.89	-0.82744		1358	7725.42	375.738	7349.68	0.952372								1358	5.072
1359	3011.91	372.432	2639.48	-0.540549		1359	3520.67	419.93	3100.74	-0.673685		1359	3263.54	460.211	2803.33	-0.716574		1359	2467.67	1535.33	932.344	-0.265026								1359	2451.6	1341.95	1109.66	-0.829625		1359	7603.65	383.344	7220.31	0.918004								1359	5.101
1360	3044.91	381.782	2663.13	-0.536432		1360	3557.09	400.543	3156.55	-0.667812		1360	3237.56	460.454	2777.11	-0.719225		1360	2450.01	1533.35	916.659	-0.277391								1360	2423.09	1372.55	1050.55	-0.8387		1360	7484.96	371.756	7113.21	0.889554								1360	4.834
1361	2971.45	404.147	2567.3	-0.553112		1361	3514.92	415.447	3099.47	-0.673818		1361	3352.22	459.726	2892.5	-0.707559		1361	2444.83	1581.46	863.366	-0.319402								1361	2503.31	1354.21	1149.1	-0.823568		1361	7579.84	393.572	7186.27	0.908961								1361	5.135
1362	2972.67	377.378	2595.29	-0.548241		1362	3584.98	401.81	3183.17	-0.66501		1362	3318.41	455.194	2863.22	-0.710519		1362	2476.26	1540.21	936.044	-0.262109								1362	2479.46	1305.62	1173.84	-0.81977		1362	7474.1	382.762	7091.34	0.883746								1362	4.734
1363	3097.13	390.268	2706.86	-0.52882		1363	3457.01	404.482	3052.53	-0.678758		1363	3334.77	474.084	2860.69	-0.710775		1363	2471.47	1488.91	982.56	-0.22544								1363	2420.32	1367.97	1052.35	-0.838423		1363	7304.3	393.964	6910.33	0.835663								1363	4.86
1364	2950.19	409.592	2540.59	-0.557762		1364	3495.3	389.449	3105.85	-0.673147		1364	3393.99	457.488	2936.5	-0.703111		1364	2454.96	1620.38	834.575	-0.342098								1364	2453.28	1331.29	1121.99	-0.827731		1364	7145.22	385.275	6759.95	0.795714								1364	4.923
[truncated: 1,135 more rows]
[truncated: 118 more columns]

## Sheet: Fig S7
Source data Supplementary Figure 7 Mechanical perturbation activated calcium waves are abolished after 15 min pretreatment with 5mM LaCl3 or 10 min pretreatment with 2mM BAPTA.
[truncated: 345 more rows]
[truncated: 616 more columns]

[truncated: 6 more sheets: Fig S8, Fig S10, Fig S11, Fig S12, Table S1, Table S2]
